# Supplementary material for: Pathogenesis of human-derived Bacillus cereus strains: lessons from the insect Galleria mellonella immune responses
Source: Front Cell Infect Microbiol. 2026 Apr 15;16:1698447. doi: 10.3389/fcimb.2026.1698447 (PMC13124694; doi:10.3389/fcimb.2026.1698447)
Supplement: Supplementary file 5 [file DataSheet1.xlsx]

## Sheet: New_seq_genome_assembly_stat
organism_ID:	B1UB	T1UB
trivial name:	Bacillus cereus B10502	Bacillus cereus T1
contigs:	51	39
bases:	5221394	5188445
CDS:	5328	5175
gene:	5404	5248
rRNA:	3	3
tRNA:	72	69
tmRNA:	1	1
CRISPR arrays:	0	1
N50:	712255	1386502

## Sheet: Genome_list
Baciluus cereus ss lato strain triial assesment	Genome sequence source
B.albus_DLOU.Yingkou	GCF_009740005.1
B.albus_SXL388	GCF_030292135.1
B.anthracis_AmesAncestor	GCF_000008445.1
B.anthracis_Vollumx	GCF_022221345.1
B.arachidis_YX15	GCF_030285945.1
B.bingmayongensis_FJAT.1383	GCF_000299035.1
B.bingmayongensis_P86	GCF_019753385.1
B.cereus_ATCC14579	GCF_000007825.1
B.cereus_B4118	GCF_001619525.1
B.cereus_Bc034	GCA_027716125.1
B.cereus_BC07	GCF_018309145.1
B.cereus_DW444	GCF_030518615.1
B.cereus_FORC_047	GCF_002220285.1
B.cereus_IBA1	GCF_030064245.1
B.cereus_LD122LR	GCA_027711065.1
B.cereus_N8_IICBMLMC_1	GCF_016483685.1
B.cereus_Z4	GCF_030517775.1
B.clarus_BHP_DJ93	GCF_000746925.1
B.clarus_PS00077A	GCF_003428195.1
B.cytotoxicus_CH_13	GCF_002250945.2
B.cytotoxicus_NVH391.98	GCF_000017425.1
B.cytotoxicus_SM2.8	GCF_017909015.1
B.fungorum_17.SMS.01	GCF_002746455.1
B.gaemokensis_JCM15801	GCF_000712615.1
B.gaemokensis_KCTC	GCF_001590835.1
B.hominis_BML.BC059	GCF_018332515.1
B.hominis_SIN2.1	GCF_030348325.1
B.luti_CH155b_5T	GCF_008923665.1
B.luti_FJ	GCF_009739945.1
B.mobilis_16.00177	GCF_900177005.1
B.mobilis_AM100_PTO_1D_15A	GCF_027660765.1
B.mobilis_LG56.01	GCF_027695295.1
B.mycoides_BPN36_3	GCF_018739485.1
B.mycoides_DSM2048	GCF_029024805.1
B.mycoides_INRA_SL	GCF_900095005.1
B.nitratireducens_BM02	GCF_018141025.1
B.nitratireducens_DE0363	GCF_007676595.1
B.nitratireducens_N4_150	GCF_022691145.1
B.pacificus_anQ.h4	GCF_020861345.1
B.pacificus_ANSB901	GCF_029027925.1
B.paramycoides_DE0103	GCF_007682005.1
B.paramycoides_NH24A2	GCF_001884235.1
B.paramycoides_RZ3MS14	GCF_026221135.1
B.paranthracis_Bc006	GCF_029282725.1
B.paranthracis_BtC4	GCF_024296885.1
B.paranthracis_F3351_87	GCF_030440255.1
B.pretiosus_SAICEU11T	GCF_025916425.1
B.proteolyticus_TD42	GCF_001884065.1
B.pseudomycoides_219298	GCF_000742855.1
B.pseudomycoides_BTZ	GCF_000832885.1
B.pseudomycoides_DSM12442	GCF_000161455.1
B.sanguinis_BML.BC004	GCF_018332475.1
B.thuringiensis_ATCC10792	GCF_002119445.1
B.thuringiensis_DHC4	GCF_030166715.1
B.toyonensis_BCT.7112	GCF_000496285.1
B.toyonensis_Cuernavaca_S4	GCF_030166995.1
B.toyonensis_P18	GCF_016605985.1
B.tropicus_AOA.CPS1	GCF_011040455.1
B.tropicus_CK18	GCF_023824035.1
B.tropicus_JMT105.2	GCF_027626015.1
B.wiedmannii_LN15	GCF_030123185.1
B.wiedmannii_SR52	GCF_008807735.1
B.cereus_B10502	this work
B.cereus_T1	this work

## Sheet: Genome_ANI_table
	B.anthracis_AmesAncestor	B.cytotoxicus_NVH391-98	B.pseudomycoides_DSM12442	B.bingmayongensis_FJAT-1383	B.toyonensis_BCT-7112	B.gaemokensis_JCM15801	B.pseudomycoides_219298	B.clarus_BHP_DJ93	B.pseudomycoides_BTZ	B.gaemokensis_KCTC	B.proteolyticus_TD42	B.cereus_T1	B.paramycoides_NH24A2	B.thuringiensis_ATCC10792	B.cereus_FORC_047	B.cytotoxicus_CH_13	B.cereus_IBA1	B.fungorum_17-SMS-01	B.cereus_LD122LR	B.clarus_PS00077A	B.cereus_B10502	B.nitratireducens_DE0363	B.paramycoides_DE0103	B.wiedmannii_SR52	B.luti_CH155b_5T	B.luti_FJ	B.albus_DLOU-Yingkou	B.tropicus_AOA-CPS1	B.cereus_N8_IICBMLMC_1	B.toyonensis_P18	B.cytotoxicus_SM2.8	B.nitratireducens_BM02	B.sanguinis_BML-BC004	B.wiedmannii_LN15	B.mycoides_BPN36_3	B.bingmayongensis_P86	B.pacificus_anQ-h4	B.anthracis_Vollumx	B.nitratireducens_N4_150	B.tropicus_CK18	B.paranthracis_BtC4	B.cereus_Bc034	B.pretiosus_SAICEU11T	B.paramycoides_RZ3MS14	B.tropicus_JMT105-2	B.mobilis_AM100_PTO_1D_15A	B.mobilis_LG56-01	B.mycoides_DSM2048	B.pacificus_ANSB901
B.anthracis_AmesAncestor	1.0	0.852640139460308	0.8594664880082039	0.860039016454961	0.9130027465412445	0.8579812948493502	0.8624190916962281	0.8747710919891878	0.862414463940898	0.8583380975165467	0.9018666257889433	0.9179892928485079	0.8937846143279643	0.9164069308898655	0.9172560510304131	0.8526191284728417	0.919076196499338	0.9378685673983854	0.9728337867704792	0.8734298851150728	0.9728276817182793	0.9034664631392728	0.8935282317213381	0.9333440436185391	0.9163213720215952	0.9180014570220155	0.9370837122141292	0.9526460733073572	0.9022486085307514	0.9119758112563967	0.8525310548686579	0.9039958799780246	0.9411562321101709	0.9343447535121017	0.8991632301934911	0.8605506656017279	0.9456526349539652	0.9996395637116595	0.9041928448876874	0.9512834758207186	0.9520707767901483	0.9728209670599102	0.9333564097271566	0.8934693626601329	0.9482550400914042	0.931165367886399	0.9307259076647243	0.8993256957613862	0.9450470656744455
B.cytotoxicus_NVH391-98	0.852640139460308	1.0	0.8578970983472649	0.8595678516210679	0.851454123817483	0.8551245476516885	0.8588054874997693	0.8557991864477663	0.8589100015302387	0.855259334501958	0.8508363926170229	0.8520819678440559	0.8523465651967715	0.8514430777527531	0.8527691393177007	0.9993509802906945	0.8524592033650096	0.8525784998246909	0.851498046281257	0.8551949216182015	0.8521173604812716	0.8512080749877857	0.8526933363531297	0.8513768601905138	0.8516249674923942	0.8525373601016566	0.8525854586227618	0.8528779407616691	0.8509194689750557	0.8514114340368322	0.992686289589452	0.8519561177199407	0.8515774112225949	0.8519755960855219	0.8522944574745102	0.8593691587644765	0.8530225055239558	0.8525498256917272	0.8500056549975297	0.8525171264292217	0.8523250711936976	0.8519955605557362	0.8513157489247415	0.85195306246857	0.8522508924018358	0.8509817653080907	0.851611296124408	0.8521597506076511	0.8526842180981153
B.pseudomycoides_DSM12442	0.8594664880082039	0.8578970983472649	1.0	0.9120328361993794	0.8605935967973283	0.8849287841729027	0.9916993033350798	0.8713668792980589	0.9917184626419225	0.8849285522017118	0.8654692896568256	0.8589696012119488	0.8647744851343206	0.8582353746373617	0.8596059310250467	0.858115721450136	0.8597359548803067	0.8596465477950248	0.8585207742236741	0.8713342359569969	0.8587732891982279	0.8643937892618123	0.8669095056881941	0.8606276334100598	0.860392007452225	0.8599730874712617	0.8601286741922739	0.8595344441935867	0.8655380484266733	0.8612362673817848	0.8583080014865585	0.8640654341772972	0.8599903256451886	0.8595249024922205	0.8630186322763264	0.9120265670507256	0.8597714013493796	0.8596144673309785	0.8594748422695802	0.8598777617458331	0.8597165998556563	0.8590521504615282	0.8604838809901135	0.8646052661345552	0.8599615785210045	0.8588684745878717	0.8591546742104272	0.8636892273966076	0.8600694912792816
B.bingmayongensis_FJAT-1383	0.860039016454961	0.8595678516210679	0.9120328361993794	1.0	0.8609638952543663	0.886788766086452	0.9124691182719471	0.8679114977603415	0.9125640301461408	0.8868874823989801	0.8624514933072412	0.8610669016338637	0.8630840197345685	0.8595541950600523	0.8607224663533957	0.8594653903265055	0.8611822888962506	0.8603096760670526	0.8590992387148777	0.8679346500681331	0.8590511426080184	0.8609482550057099	0.8645167263864941	0.8591281106073448	0.860171426779606	0.8601667084133477	0.8614390787434136	0.8593327184716705	0.8621778126362534	0.8608033800147276	0.85942538085903	0.8611119532930451	0.8599520357261279	0.8590228818141382	0.8622701102687274	0.9977248694694659	0.8593956771063079	0.8600224389803277	0.8589602909904364	0.8592252359187316	0.8590852272907207	0.8593822093352217	0.8599612809521481	0.8621495729121859	0.8593635981989546	0.8585147418446916	0.8589164957491037	0.8614863877375643	0.8591450747791587
B.toyonensis_BCT-7112	0.9130027465412445	0.851454123817483	0.8605935967973283	0.8609638952543663	1.0	0.8583647750025445	0.8625398508452458	0.8786828837443367	0.8628172863859317	0.8584032540223007	0.911615639158105	0.9173908292534605	0.9024113168823944	0.9186905188646497	0.9198544369962363	0.8514046357877592	0.9187049615232648	0.915839649267251	0.9125377382343154	0.8773161812620265	0.9126851343322893	0.9109167110034376	0.9016927220984172	0.9173313492793833	0.9149319324273558	0.9153727028194455	0.9132626606255884	0.9153357097964799	0.9118336808269274	0.9874022662123483	0.8517218799179227	0.9109902985493266	0.9143237604690548	0.9167714787887559	0.9089766698379336	0.8610056904568536	0.912590323902496	0.9131540415014695	0.9104512958506512	0.9150234091449096	0.9133972821384105	0.9126650990482269	0.9155054083522688	0.901665683393923	0.9147866265057626	0.9131979563977255	0.9132513056781874	0.9091267432380313	0.9126789668043707
B.gaemokensis_JCM15801	0.8579812948493502	0.8551245476516885	0.8849287841729027	0.886788766086452	0.8583647750025445	1.0	0.8850658881149344	0.8690117661607156	0.8850769451223969	0.9996056045963595	0.8596912969092407	0.8575494225283393	0.8609635416139231	0.8564134000567157	0.8575147764279125	0.8553610258601583	0.8574912027163726	0.8585801181137748	0.8570001205877793	0.869155325400867	0.8570523975055289	0.859720549255186	0.8616946932868192	0.8577146780838517	0.8577775837522207	0.8575878435607263	0.8581841331856593	0.8577390858113045	0.8599016916073212	0.8584320444985566	0.855669766408484	0.8596501910721035	0.8585968232069949	0.8580387858171846	0.8593279624320201	0.8870730734336417	0.8577613036463014	0.8581681295503104	0.8571074069707182	0.8579160491511538	0.8572049188847173	0.8571233981393572	0.8582889471719783	0.860781217849754	0.8576220651905488	0.8570318242146093	0.8571024645741486	0.8595913222105152	0.8576895860630105
B.pseudomycoides_219298	0.8624190916962281	0.8588054874997693	0.9916993033350798	0.9124691182719471	0.8625398508452458	0.8850658881149344	1.0	0.8731413887871883	0.9997871597778659	0.8852208786318703	0.8651881505901773	0.8591254931219815	0.8651908407204334	0.8609200061225415	0.861425541150647	0.8590627278904284	0.8621708601261546	0.8601256409243926	0.8587330307357341	0.8713197618439681	0.8591708133854178	0.8642856175627894	0.8671402785746232	0.8620326427231412	0.8598619608624841	0.8616088786014586	0.8621947467625137	0.8620135735338728	0.8653706634943666	0.8631246972059924	0.8591109695346372	0.8660377290946473	0.8607888893443261	0.8615355057178196	0.8650769723889973	0.9124071554382147	0.861769289130548	0.8625892222861202	0.8616012630680012	0.861834045252321	0.8623524696887487	0.8594642785700517	0.8603553395728561	0.8649618915855503	0.8619535355031456	0.8593646074787451	0.8596397953696989	0.8654324680443175	0.8623605804129068
B.clarus_BHP_DJ93	0.8747710919891878	0.8557991864477663	0.8713668792980589	0.8679114977603415	0.8786828837443367	0.8690117661607156	0.8731413887871883	1.0	0.873121192154231	0.8691356909514237	0.8819417835613238	0.8743457343934755	0.8855188691315227	0.8747563691633483	0.8759971444109218	0.8562301012912424	0.8759166546354111	0.8754535047247476	0.8730486888038929	0.9998989597717532	0.87314214025689	0.8811129356746963	0.8865654298278934	0.8770172112141272	0.8747094118275991	0.8765851543006047	0.8757739888324949	0.875699514791658	0.8816404484764064	0.8784056764037803	0.8562444762404349	0.8830702935720736	0.8752203846121964	0.8766180162701986	0.8835361822342972	0.8683710297649024	0.8757944724047445	0.8750987110014185	0.8801758751638207	0.8762139168560873	0.8759760550648094	0.8732779088960941	0.8752455924018471	0.8856213286205585	0.8756457907338578	0.8740012902113767	0.8741332881786005	0.8848850308533294	0.8759457465615104
B.pseudomycoides_BTZ	0.862414463940898	0.8589100015302387	0.9917184626419225	0.9125640301461408	0.8628172863859317	0.8850769451223969	0.9997871597778659	0.873121192154231	1.0	0.8850637573464916	0.8652240772416241	0.8592843841328278	0.8652742629524848	0.861148260383906	0.8616709656145396	0.8591333108920127	0.862630285509049	0.8600921841215481	0.858765679843392	0.8713874861639619	0.8592115622667098	0.8645225725939245	0.8672521788203469	0.8621141740446162	0.8600496651161231	0.8622188136747468	0.8624629558299859	0.8623598490106071	0.8654437345566592	0.8636906037429275	0.8593495360299777	0.8661797834315675	0.8607860106564309	0.8615611585125533	0.8650073604178989	0.9122907367253077	0.8620837517704298	0.862569250079349	0.861568080612074	0.8622003476439215	0.8627362596652718	0.8595059478838651	0.8604770824978805	0.8651001821643325	0.8622580819548059	0.8592549042500257	0.859610968080493	0.865456076856425	0.8628873404629884
B.gaemokensis_KCTC	0.8583380975165467	0.855259334501958	0.8849285522017118	0.8868874823989801	0.8584032540223007	0.9996056045963595	0.8852208786318703	0.8691356909514237	0.8850637573464916	1.0	0.8598244380890752	0.8577735042223525	0.8610343648010481	0.8565974690806581	0.8576322881915541	0.8555424437329442	0.8576299264919099	0.8588293311603017	0.8571392366222896	0.8694908846036443	0.8571869015228746	0.859961567368489	0.8617454033298387	0.8579336802147617	0.8579309897890881	0.8578157938624613	0.8584724628077354	0.857917256138024	0.860079005984929	0.8587041285552125	0.8558302904048624	0.8596982776648515	0.8587277546911197	0.8582733576463204	0.8595134667311448	0.8871388733528496	0.8581046212786632	0.8586415866985492	0.857163623372463	0.8581374045801526	0.8575441454329336	0.857215762385061	0.8584407704865464	0.8609673071059266	0.8578731723849798	0.8570668617520234	0.857141748572618	0.8597102897553696	0.8579308306908975
B.proteolyticus_TD42	0.9018666257889433	0.8508363926170229	0.8654692896568256	0.8624514933072412	0.911615639158105	0.8596912969092407	0.8651881505901773	0.8819417835613238	0.8652240772416241	0.8598244380890752	1.0	0.9038630889676658	0.9158842715719399	0.9036032268450097	0.9045151723871792	0.850938679005153	0.9029178944712115	0.9060621210933333	0.9029126616197282	0.8818513320868226	0.9028689481580743	0.9470727666415144	0.9165102736977928	0.9074860513516684	0.9064346089309588	0.9069390955299521	0.9036032096182236	0.9038740597493051	0.9852585056613331	0.9111701777732125	0.8511178933519297	0.9486398059425913	0.905381701345462	0.9071317906157345	0.9296532699211284	0.8624980493417699	0.9024240633146773	0.9020765857862841	0.9470193321780177	0.9040999118156237	0.9030071721939558	0.9028882573677869	0.9077550996475554	0.91542541942208	0.9038225435902627	0.9056626465901623	0.905809648778147	0.9315769867686117	0.9028051882249374
B.cereus_T1	0.9179892928485079	0.8520819678440559	0.8589696012119488	0.8610669016338637	0.9173908292534605	0.8575494225283393	0.8591254931219815	0.8743457343934755	0.8592843841328278	0.8577735042223525	0.9038630889676658	1.0	0.8951855094664363	0.9673112077529455	0.9671353560092707	0.8520589281411706	0.9747330606685705	0.9202615269865421	0.9180709365746078	0.8742069301355896	0.9181925800162534	0.9031705631120758	0.8951174845498122	0.9169431254303693	0.9140727298229164	0.914062445857833	0.9158844859450169	0.9216293352461699	0.9037909771589915	0.9162703519962836	0.8521429345282963	0.9026832507349936	0.9173721498805637	0.9161651191306656	0.8986560661273268	0.8609014898821437	0.9178633263611962	0.9181838364617336	0.9023720445129128	0.9213315141508976	0.9192813860888838	0.9184617892753638	0.9169375715268098	0.8952888983467611	0.9214238737295146	0.9147042528127919	0.914722826927116	0.8984769712708152	0.9180221360568226
B.paramycoides_NH24A2	0.8937846143279643	0.8523465651967715	0.8647744851343206	0.8630840197345685	0.9024113168823944	0.8609635416139231	0.8651908407204334	0.8855188691315227	0.8652742629524848	0.8610343648010481	0.9158842715719399	0.8951855094664363	1.0	0.895098974942357	0.8959761807505616	0.8522468919334625	0.8951050787577547	0.8976443188506306	0.8945259524577804	0.8854565741528234	0.8945632787104645	0.9157957913305919	0.9806498261044255	0.8976155948821272	0.8974269260427089	0.897723912758747	0.8946038103052412	0.8949514702328903	0.9156146028037112	0.9018687232258357	0.8524125883820879	0.916650713071521	0.8960130431130777	0.8981372131638823	0.920395779086485	0.8629907564021948	0.8942944885726039	0.8940773880889963	0.915213300096218	0.8951029475973403	0.8942654003376188	0.8945716310169528	0.8977496789987918	0.9761767294926457	0.8947356013457198	0.8961277807428984	0.8964170033212018	0.9207125728389862	0.894487487805874
B.thuringiensis_ATCC10792	0.9164069308898655	0.8514430777527531	0.8582353746373617	0.8595541950600523	0.9186905188646497	0.8564134000567157	0.8609200061225415	0.8747563691633483	0.861148260383906	0.8565974690806581	0.9036032268450097	0.9673112077529455	0.895098974942357	1.0	0.9837134105696542	0.8514943915520887	0.9639548956569068	0.9190466833116628	0.9161809884020514	0.8733360339734457	0.9163445630523299	0.9031863332436967	0.8945389523515488	0.9164285192293639	0.9132356748894334	0.9143342718559988	0.9145487116980525	0.9197908679417428	0.9035141140015936	0.9176656930919974	0.8518585957197703	0.903445056811439	0.9160391935075473	0.916490603202871	0.8996901566817601	0.8597467864564594	0.916173753381848	0.9165046478445412	0.9037553689513854	0.920285822035906	0.9177478151478371	0.9165146680310741	0.9162379562437567	0.8947327691377033	0.9196489806999468	0.9147128193505992	0.9137176079642525	0.8991961688869465	0.9162963327951451
B.cereus_FORC_047	0.9172560510304131	0.8527691393177007	0.8596059310250467	0.8607224663533957	0.9198544369962363	0.8575147764279125	0.861425541150647	0.8759971444109218	0.8616709656145396	0.8576322881915541	0.9045151723871792	0.9671353560092707	0.8959761807505616	0.9837134105696542	1.0	0.8526461442047667	0.9644904280957048	0.9198363769832778	0.9163709804430198	0.8745572978823624	0.9166935482935867	0.9035964507092793	0.8955241542442972	0.9175561137268928	0.9136495783471265	0.9151458374787519	0.9158207233239746	0.9208706613144766	0.9043571713002118	0.9188978463207756	0.852853743646551	0.9046021383768623	0.9165458130933686	0.9171055117379502	0.9002344282663174	0.8608412518868731	0.917003745906016	0.9174179420771864	0.903485666405472	0.9212690398280596	0.9183062745751959	0.9168188105694317	0.916665083342013	0.8959193099829397	0.9207953739458942	0.9147702195740924	0.9145518431655074	0.9007567283349651	0.9175436022805034
B.cytotoxicus_CH_13	0.8526191284728417	0.9993509802906945	0.858115721450136	0.8594653903265055	0.8514046357877592	0.8553610258601583	0.8590627278904284	0.8562301012912424	0.8591333108920127	0.8555424437329442	0.850938679005153	0.8520589281411706	0.8522468919334625	0.8514943915520887	0.8526461442047667	1.0	0.8524451358358183	0.8525696090254596	0.8515167763862661	0.8552329350769616	0.852110780584497	0.8511788206151286	0.8526713189059523	0.8513170093943262	0.8516058938641777	0.8525915853792599	0.8525054772768387	0.8529095902853494	0.8509114266146316	0.8513300949979323	0.9926371483170773	0.8519458298689948	0.8515544794415875	0.8518766201533285	0.852219466354277	0.8593354799252042	0.8529954494704652	0.8525354113439525	0.8499952675951704	0.8525670399024916	0.8523182490994806	0.8520021531290429	0.8513006852197609	0.8519039869725223	0.8522695107333932	0.8509509058915421	0.8515459326553587	0.8521119259012524	0.8527352651515806
B.cereus_IBA1	0.919076196499338	0.8524592033650096	0.8597359548803067	0.8611822888962506	0.9187049615232648	0.8574912027163726	0.8621708601261546	0.8759166546354111	0.862630285509049	0.8576299264919099	0.9029178944712115	0.9747330606685705	0.8951050787577547	0.9639548956569068	0.9644904280957048	0.8524451358358183	1.0	0.9201680246976062	0.9179765789266038	0.8739688114254813	0.9182046164413743	0.9033281930351013	0.894824232443002	0.9185451349336358	0.9134530250089662	0.9141174613985399	0.917648170988726	0.9216855957221948	0.9028685288866373	0.9173254564913089	0.8529920920529556	0.9037944167373952	0.9174682980262264	0.9173507238170198	0.8995771378457028	0.8613639490349752	0.918592954520088	0.919191246905299	0.9030849121828384	0.9217913053737881	0.9198121030728446	0.9184522758510856	0.9177390302161104	0.8948726379125646	0.9219597004380388	0.9154355659902512	0.9152055496284738	0.8995035496859138	0.9189917524418099
B.fungorum_17-SMS-01	0.9378685673983854	0.8525784998246909	0.8596465477950248	0.8603096760670526	0.915839649267251	0.8585801181137748	0.8601256409243926	0.8754535047247476	0.8600921841215481	0.8588293311603017	0.9060621210933333	0.9202615269865421	0.8976443188506306	0.9190466833116628	0.9198363769832778	0.8525696090254596	0.9201680246976062	1.0	0.9389261072391978	0.8753904322489244	0.939035472678745	0.9083975160103291	0.89734124678012	0.9393213803020873	0.9198487748417956	0.9204231949744957	0.9363682368775236	0.941676804188708	0.9060559055853156	0.9142816970892945	0.8520412145812193	0.9073552133604235	0.9384882226093725	0.9381351361804949	0.9022804915584928	0.8602607843890104	0.9387853242643136	0.9380457572002238	0.9074739645180252	0.941417479776319	0.9384062446315676	0.9390093716863459	0.9383839846849457	0.8963871562374928	0.9412881036778371	0.9370048044727741	0.9370741149350045	0.9026628683350182	0.939156388681453
B.cereus_LD122LR	0.9728337867704792	0.851498046281257	0.8585207742236741	0.8590992387148777	0.9125377382343154	0.8570001205877793	0.8587330307357341	0.8730486888038929	0.858765679843392	0.8571392366222896	0.9029126616197282	0.9180709365746078	0.8945259524577804	0.9161809884020514	0.9163709804430198	0.8515167763862661	0.9179765789266038	0.9389261072391978	1.0	0.8728659119495297	0.9920312907972479	0.9039968654894914	0.8937786254309303	0.9335858942203084	0.9163813510667203	0.9169535437991012	0.9360757164044993	0.9544825349787708	0.9029333043463703	0.9111686362016966	0.8516477747341207	0.9036281179138322	0.9415601660273109	0.9339294645853176	0.898467913376923	0.859218211439781	0.9474569200971001	0.9728746591089189	0.9030825997389438	0.9536151333388239	0.9559639095475627	0.9917909854760509	0.9338791855886188	0.8940710848577581	0.9495699243527657	0.9319996588006382	0.9319443573194105	0.8983889608351727	0.9465328753286861
B.clarus_PS00077A	0.8734298851150728	0.8551949216182015	0.8713342359569969	0.8679346500681331	0.8773161812620265	0.869155325400867	0.8713197618439681	0.9998989597717532	0.8713874861639619	0.8694908846036443	0.8818513320868226	0.8742069301355896	0.8854565741528234	0.8733360339734457	0.8745572978823624	0.8552329350769616	0.8739688114254813	0.8753904322489244	0.8728659119495297	1.0	0.873033216312263	0.8811496506413599	0.8866794310055344	0.8755678249565458	0.8747814850822513	0.8750002349413555	0.8741807251659525	0.8743227539508276	0.8817130484267215	0.8771628372923888	0.8556438257505713	0.8817089096296313	0.8752882457547378	0.8751120176812146	0.8819881662275227	0.8683517594797405	0.8743374810600303	0.8737111089925027	0.8788855959037585	0.8744148288458937	0.8741684636834877	0.8732448559658095	0.8753439096223846	0.8856770004348065	0.8741995754582572	0.8739951440140538	0.8741880609420118	0.8836468970048523	0.8744948843405936
B.cereus_B10502	0.9728276817182793	0.8521173604812716	0.8587732891982279	0.8590511426080184	0.9126851343322893	0.8570523975055289	0.8591708133854178	0.87314214025689	0.8592115622667098	0.8571869015228746	0.9028689481580743	0.9181925800162534	0.8945632787104645	0.9163445630523299	0.9166935482935867	0.852110780584497	0.9182046164413743	0.939035472678745	0.9920312907972479	0.873033216312263	1.0	0.9042332750613604	0.8937051951906987	0.9335608888355212	0.9165441386103004	0.916947774478413	0.9365686242687844	0.9542970794650548	0.902961337752247	0.9113460794280044	0.8522068135543412	0.903628389461481	0.9413745806982698	0.9341172829324087	0.898567540431115	0.8590937780923054	0.9468163740886226	0.9728694603291921	0.9032406670154924	0.9536788652650612	0.9556615460406845	0.9936421650945396	0.9340247576274618	0.8939629599351406	0.9494995839448016	0.932025870936712	0.9319586644052509	0.8986228976817949	0.9463000621357089
B.nitratireducens_DE0363	0.9034664631392728	0.8512080749877857	0.8643937892618123	0.8609482550057099	0.9109167110034376	0.859720549255186	0.8642856175627894	0.8811129356746963	0.8645225725939245	0.859961567368489	0.9470727666415144	0.9031705631120758	0.9157957913305919	0.9031863332436967	0.9035964507092793	0.8511788206151286	0.9033281930351013	0.9083975160103291	0.9039968654894914	0.8811496506413599	0.9042332750613604	1.0	0.9168246619250631	0.9122642310570338	0.9064442201773004	0.905618349306085	0.9066205541803916	0.9053803268690896	0.9470723584359066	0.9103135085818554	0.8512391459114632	0.9760597429537322	0.9084399849472696	0.9112908219033926	0.9364119793066847	0.8609774108458542	0.9046585959789171	0.9037016334013767	0.9792947909377382	0.9051044767371073	0.9039611970756933	0.904396129543873	0.9118446992653206	0.9154414909955992	0.9050892128578987	0.909825984430461	0.9099376089406204	0.9381379524323179	0.9049570639462985
B.paramycoides_DE0103	0.8935282317213381	0.8526933363531297	0.8669095056881941	0.8645167263864941	0.9016927220984172	0.8616946932868192	0.8671402785746232	0.8865654298278934	0.8672521788203469	0.8617454033298387	0.9165102736977928	0.8951174845498122	0.9806498261044255	0.8945389523515488	0.8955241542442972	0.8526713189059523	0.894824232443002	0.89734124678012	0.8937786254309303	0.8866794310055344	0.8937051951906987	0.9168246619250631	1.0	0.8975562437521256	0.8969587138774765	0.8968914629564801	0.8946493235549356	0.8943115353625597	0.9161951023341031	0.900995295219044	0.8528715925673164	0.917439738109537	0.8955937818905774	0.8971479516261491	0.9199209682335322	0.8642840847096166	0.8941570461764665	0.8938073778037083	0.9150873072485773	0.8947947918533056	0.8940213395293176	0.8941416094848478	0.8971573624982365	0.9758108591007504	0.8943399045167173	0.8956110953712936	0.8958794722881904	0.9213006338224593	0.8943243247478496
B.wiedmannii_SR52	0.9333440436185391	0.8513768601905138	0.8606276334100598	0.8591281106073448	0.9173313492793833	0.8577146780838517	0.8620326427231412	0.8770172112141272	0.8621141740446162	0.8579336802147617	0.9074860513516684	0.9169431254303693	0.8976155948821272	0.9164285192293639	0.9175561137268928	0.8513170093943262	0.9185451349336358	0.9393213803020873	0.9335858942203084	0.8755678249565458	0.9335608888355212	0.9122642310570338	0.8975562437521256	1.0	0.9200159893892011	0.9199927466863803	0.9406954202177077	0.9357572488476373	0.9079169198543733	0.915784557803992	0.8517054695127082	0.9119928441066845	0.9433463404792758	0.957484350730057	0.9068969727217912	0.8591449166887989	0.9351198727975012	0.9334739701373225	0.9120015237222242	0.9359136987330632	0.9343103040605236	0.9333718941528188	0.9666173506109282	0.8973146070522543	0.9358385146159458	0.9475814809682924	0.9472578699846314	0.907507556234143	0.9352408807018452
B.luti_CH155b_5T	0.9163213720215952	0.8516249674923942	0.860392007452225	0.860171426779606	0.9149319324273558	0.8577775837522207	0.8598619608624841	0.8747094118275991	0.8600496651161231	0.8579309897890881	0.9064346089309588	0.9140727298229164	0.8974269260427089	0.9132356748894334	0.9136495783471265	0.8516058938641777	0.9134530250089662	0.9198487748417956	0.9163813510667203	0.8747814850822513	0.9165441386103004	0.9064442201773004	0.8969587138774765	0.9200159893892011	1.0	0.9746583970266683	0.9163114508235849	0.9186816357655229	0.9067591608348535	0.9137148528419707	0.8512128196042485	0.9060297795721721	0.9193188891789321	0.9194916854934712	0.9018731647306075	0.8599714572985927	0.9175476133985128	0.916354075213873	0.9056073689446872	0.9184356508963629	0.9171890415225004	0.9164839707715887	0.9194746058218177	0.8968996076444635	0.9188606837602833	0.9185762830007842	0.9186680133643774	0.9018771666927055	0.9172860734601144
B.luti_FJ	0.9180014570220155	0.8525373601016566	0.8599730874712617	0.8601667084133477	0.9153727028194455	0.8575878435607263	0.8616088786014586	0.8765851543006047	0.8622188136747468	0.8578157938624613	0.9069390955299521	0.914062445857833	0.897723912758747	0.9143342718559988	0.9151458374787519	0.8525915853792599	0.9141174613985399	0.9204231949744957	0.9169535437991012	0.8750002349413555	0.916947774478413	0.905618349306085	0.8968914629564801	0.9199927466863803	0.9746583970266683	1.0	0.9175650037962516	0.9204438406625529	0.9071355246269063	0.9142713425233212	0.8524103943228828	0.9063974828297205	0.9189118830714164	0.9200017855625877	0.9018792299740594	0.8602424002504097	0.9192442675883311	0.9180662019042821	0.9055853509294804	0.920294031449969	0.9187711888028328	0.9169636676355556	0.9188718984816716	0.8972498783499218	0.9201784752744949	0.9174067184971069	0.9177236928639984	0.9020003067176039	0.9188991692215575
B.albus_DLOU-Yingkou	0.9370837122141292	0.8525854586227618	0.8601286741922739	0.8614390787434136	0.9132626606255884	0.8581841331856593	0.8621947467625137	0.8757739888324949	0.8624629558299859	0.8584724628077354	0.9036032096182236	0.9158844859450169	0.8946038103052412	0.9145487116980525	0.9158207233239746	0.8525054772768387	0.917648170988726	0.9363682368775236	0.9360757164044993	0.8741807251659525	0.9365686242687844	0.9066205541803916	0.8946493235549356	0.9406954202177077	0.9163114508235849	0.9175650037962516	1.0	0.9378971923445678	0.9034335276026965	0.9114322735376565	0.8528100022265541	0.9070639060045091	0.9423118874188238	0.9404692531031191	0.9014889727955597	0.8618833413624329	0.9381596876905917	0.9371117089055642	0.9063230851779112	0.9379702434248178	0.9370204198397265	0.9365682047466874	0.9414700931958079	0.8945900659964341	0.9372223817955089	0.9411350384005985	0.94122387016547	0.9015987159974804	0.9382023487418272
B.tropicus_AOA-CPS1	0.9526460733073572	0.8528779407616691	0.8595344441935867	0.8593327184716705	0.9153357097964799	0.8577390858113045	0.8620135735338728	0.875699514791658	0.8623598490106071	0.857917256138024	0.9038740597493051	0.9216293352461699	0.8949514702328903	0.9197908679417428	0.9208706613144766	0.8529095902853494	0.9216855957221948	0.941676804188708	0.9544825349787708	0.8743227539508276	0.9542970794650548	0.9053803268690896	0.8943115353625597	0.9357572488476373	0.9186816357655229	0.9204438406625529	0.9378971923445678	1.0	0.904156695374559	0.9136545817450097	0.8528268551236748	0.9052176174958975	0.9403617986995879	0.9363422550935769	0.9003244693738655	0.8594189558258722	0.9524736119602708	0.95272016834542	0.9054131659082025	0.9788489488972575	0.96081612062246	0.9546494450388049	0.9353350871203332	0.8945570335121221	0.9684972834421829	0.9336086378987831	0.9339323104248088	0.9002302056890245	0.9520718659578763
B.cereus_N8_IICBMLMC_1	0.9022486085307514	0.8509194689750557	0.8655380484266733	0.8621778126362534	0.9118336808269274	0.8599016916073212	0.8653706634943666	0.8816404484764064	0.8654437345566592	0.860079005984929	0.9852585056613331	0.9037909771589915	0.9156146028037112	0.9035141140015936	0.9043571713002118	0.8509114266146316	0.9028685288866373	0.9060559055853156	0.9029333043463703	0.8817130484267215	0.902961337752247	0.9470723584359066	0.9161951023341031	0.9079169198543733	0.9067591608348535	0.9071355246269063	0.9034335276026965	0.904156695374559	1.0	0.9111901971300317	0.8512629008415595	0.9482552479707734	0.9055412549932034	0.907690675562239	0.9296513308693798	0.8627300410651819	0.9028071192783654	0.9024569875547674	0.9467708276031588	0.904382530972315	0.9030914940853089	0.9030097320385784	0.9078833246098413	0.91499654424317	0.9036399800976445	0.9058089791969915	0.9060270593996896	0.9313682640178047	0.9033578504452112
B.toyonensis_P18	0.9119758112563967	0.8514114340368322	0.8612362673817848	0.8608033800147276	0.9874022662123483	0.8584320444985566	0.8631246972059924	0.8784056764037803	0.8636906037429275	0.8587041285552125	0.9111701777732125	0.9162703519962836	0.9018687232258357	0.9176656930919974	0.9188978463207756	0.8513300949979323	0.9173254564913089	0.9142816970892945	0.9111686362016966	0.8771628372923888	0.9113460794280044	0.9103135085818554	0.900995295219044	0.915784557803992	0.9137148528419707	0.9142713425233212	0.9114322735376565	0.9136545817450097	0.9111901971300317	1.0	0.8515737734487734	0.9105656976765658	0.9130091705928056	0.9150923991151838	0.9084720967763134	0.8610357116112293	0.9113301702292317	0.9120525924613484	0.9096374694323376	0.9136145737722771	0.9124158919803138	0.9114509277556375	0.9143608595705011	0.9008856782248749	0.9130301489484799	0.911559401852643	0.9117248516749027	0.9082799543883541	0.9113250601658164
B.cytotoxicus_SM2.8	0.8525310548686579	0.992686289589452	0.8583080014865585	0.85942538085903	0.8517218799179227	0.855669766408484	0.8591109695346372	0.8562444762404349	0.8593495360299777	0.8558302904048624	0.8511178933519297	0.8521429345282963	0.8524125883820879	0.8518585957197703	0.852853743646551	0.9926371483170773	0.8529920920529556	0.8520412145812193	0.8516477747341207	0.8556438257505713	0.8522068135543412	0.8512391459114632	0.8528715925673164	0.8517054695127082	0.8512128196042485	0.8524103943228828	0.8528100022265541	0.8528268551236748	0.8512629008415595	0.8515737734487734	1.0	0.8516030744639432	0.8517653397270242	0.8517473758277624	0.8524394221703909	0.8593098514998356	0.853346389825307	0.8525398663367993	0.8500225289318915	0.8525612087043611	0.8522118430727577	0.8519788493752383	0.8516801235974549	0.8520324879134662	0.8523227008238434	0.8509799060836849	0.851159485386689	0.8523746352414281	0.8527363588111943
B.nitratireducens_BM02	0.9039958799780246	0.8519561177199407	0.8640654341772972	0.8611119532930451	0.9109902985493266	0.8596501910721035	0.8660377290946473	0.8830702935720736	0.8661797834315675	0.8596982776648515	0.9486398059425913	0.9026832507349936	0.916650713071521	0.903445056811439	0.9046021383768623	0.8519458298689948	0.9037944167373952	0.9073552133604235	0.9036281179138322	0.8817089096296313	0.903628389461481	0.9760597429537322	0.917439738109537	0.9119928441066845	0.9060297795721721	0.9063974828297205	0.9070639060045091	0.9052176174958975	0.9482552479707734	0.9105656976765658	0.8516030744639432	1.0	0.9076553802981377	0.9118321868634076	0.9374496713679387	0.861397302260037	0.9053804485054087	0.9041424718052136	0.9799583405828235	0.9056172355002844	0.9046036774199739	0.9037519702594843	0.910659232006403	0.9163825128941476	0.9054852465642201	0.9082015097436653	0.9082319766059718	0.9389458354948399	0.9048511052920042
B.sanguinis_BML-BC004	0.9411562321101709	0.8515774112225949	0.8599903256451886	0.8599520357261279	0.9143237604690548	0.8585968232069949	0.8607888893443261	0.8752203846121964	0.8607860106564309	0.8587277546911197	0.905381701345462	0.9173721498805637	0.8960130431130777	0.9160391935075473	0.9165458130933686	0.8515544794415875	0.9174682980262264	0.9384882226093725	0.9415601660273109	0.8752882457547378	0.9413745806982698	0.9084399849472696	0.8955937818905774	0.9433463404792758	0.9193188891789321	0.9189118830714164	0.9423118874188238	0.9403617986995879	0.9055412549932034	0.9130091705928056	0.8517653397270242	0.9076553802981377	1.0	0.9447688047433702	0.9017226304502227	0.8598503100981137	0.9395571136264911	0.941248109139453	0.9077718119354701	0.9402415743174797	0.9405376208051661	0.9414940763724556	0.9430811254868502	0.895440254450717	0.9402405680735678	0.9449542557162471	0.9457437077715573	0.9015942613232744	0.9391759150424906
B.wiedmannii_LN15	0.9343447535121017	0.8519755960855219	0.8595249024922205	0.8590228818141382	0.9167714787887559	0.8580387858171846	0.8615355057178196	0.8766180162701986	0.8615611585125533	0.8582733576463204	0.9071317906157345	0.9161651191306656	0.8981372131638823	0.916490603202871	0.9171055117379502	0.8518766201533285	0.9173507238170198	0.9381351361804949	0.9339294645853176	0.8751120176812146	0.9341172829324087	0.9112908219033926	0.8971479516261491	0.957484350730057	0.9194916854934712	0.9200017855625877	0.9404692531031191	0.9363422550935769	0.907690675562239	0.9150923991151838	0.8517473758277624	0.9118321868634076	0.9447688047433702	1.0	0.9054552780971118	0.8592224607076092	0.9346458940866572	0.9344129172517914	0.9114949547088335	0.936105390109575	0.9344716226873053	0.9341428324953505	0.9595345805899682	0.8972986117862504	0.9357486258792103	0.9466669247776156	0.946320200055571	0.9057411897494939	0.9344246929183763
B.mycoides_BPN36_3	0.8991632301934911	0.8522944574745102	0.8630186322763264	0.8622701102687274	0.9089766698379336	0.8593279624320201	0.8650769723889973	0.8835361822342972	0.8650073604178989	0.8595134667311448	0.9296532699211284	0.8986560661273268	0.920395779086485	0.8996901566817601	0.9002344282663174	0.852219466354277	0.8995771378457028	0.9022804915584928	0.898467913376923	0.8819881662275227	0.898567540431115	0.9364119793066847	0.9199209682335322	0.9068969727217912	0.9018731647306075	0.9018792299740594	0.9014889727955597	0.9003244693738655	0.9296513308693798	0.9084720967763134	0.8524394221703909	0.9374496713679387	0.9017226304502227	0.9054552780971118	1.0	0.8623720035927626	0.8995967606908647	0.8994184854734566	0.938137404186377	0.9007795059077933	0.8995041524024844	0.8985729979193946	0.9054543853976391	0.9202231587805974	0.9005597239419781	0.9025860489172096	0.9027976328879262	0.9772397387393665	0.8999183341042535
B.bingmayongensis_P86	0.8605506656017279	0.8593691587644765	0.9120265670507256	0.9977248694694659	0.8610056904568536	0.8870730734336417	0.9124071554382147	0.8683710297649024	0.9122907367253077	0.8871388733528496	0.8624980493417699	0.8609014898821437	0.8629907564021948	0.8597467864564594	0.8608412518868731	0.8593354799252042	0.8613639490349752	0.8602607843890104	0.859218211439781	0.8683517594797405	0.8590937780923054	0.8609774108458542	0.8642840847096166	0.8591449166887989	0.8599714572985927	0.8602424002504097	0.8618833413624329	0.8594189558258722	0.8627300410651819	0.8610357116112293	0.8593098514998356	0.861397302260037	0.8598503100981137	0.8592224607076092	0.8623720035927626	1.0	0.859582337656605	0.8605043925199249	0.8590281911321891	0.8598762581955859	0.8596502821079388	0.8595114562784634	0.8602311503975024	0.862216353609245	0.8599378572154028	0.8585568487150675	0.8588622181242762	0.8617673814056487	0.8595703907675432
B.pacificus_anQ-h4	0.9456526349539652	0.8530225055239558	0.8597714013493796	0.8593956771063079	0.912590323902496	0.8577613036463014	0.861769289130548	0.8757944724047445	0.8620837517704298	0.8581046212786632	0.9024240633146773	0.9178633263611962	0.8942944885726039	0.916173753381848	0.917003745906016	0.8529954494704652	0.918592954520088	0.9387853242643136	0.9474569200971001	0.8743374810600303	0.9468163740886226	0.9046585959789171	0.8941570461764665	0.9351198727975012	0.9175476133985128	0.9192442675883311	0.9381596876905917	0.9524736119602708	0.9028071192783654	0.9113301702292317	0.853346389825307	0.9053804485054087	0.9395571136264911	0.9346458940866572	0.8995967606908647	0.859582337656605	1.0	0.9456929416026554	0.9043302562209817	0.9531418530200497	0.9631633625621543	0.9470351791271252	0.9345416717141406	0.8939593521824871	0.9515752919014988	0.9348868688125679	0.9354442861935682	0.8999068524772686	0.9855540622808922
B.anthracis_Vollumx	0.9996395637116595	0.8525498256917272	0.8596144673309785	0.8600224389803277	0.9131540415014695	0.8581681295503104	0.8625892222861202	0.8750987110014185	0.862569250079349	0.8586415866985492	0.9020765857862841	0.9181838364617336	0.8940773880889963	0.9165046478445412	0.9174179420771864	0.8525354113439525	0.919191246905299	0.9380457572002238	0.9728746591089189	0.8737111089925027	0.9728694603291921	0.9037016334013767	0.8938073778037083	0.9334739701373225	0.916354075213873	0.9180662019042821	0.9371117089055642	0.95272016834542	0.9024569875547674	0.9120525924613484	0.8525398663367993	0.9041424718052136	0.941248109139453	0.9344129172517914	0.8994184854734566	0.8605043925199249	0.9456929416026554	1.0	0.9042311455934252	0.9513546443829713	0.9521170249095341	0.9728108024205604	0.933418413065142	0.8935133190757418	0.9482686187866911	0.9311337527352298	0.9306543222933681	0.899372083532067	0.9450788576276042
B.nitratireducens_N4_150	0.9041928448876874	0.8500056549975297	0.8594748422695802	0.8589602909904364	0.9104512958506512	0.8571074069707182	0.8616012630680012	0.8801758751638207	0.861568080612074	0.857163623372463	0.9470193321780177	0.9023720445129128	0.915213300096218	0.9037553689513854	0.903485666405472	0.8499952675951704	0.9030849121828384	0.9074739645180252	0.9030825997389438	0.8788855959037585	0.9032406670154924	0.9792947909377382	0.9150873072485773	0.9120015237222242	0.9056073689446872	0.9055853509294804	0.9063230851779112	0.9054131659082025	0.9467708276031588	0.9096374694323376	0.8500225289318915	0.9799583405828235	0.9077718119354701	0.9114949547088335	0.938137404186377	0.8590281911321891	0.9043302562209817	0.9042311455934252	1.0	0.9051280772602395	0.9043044628370682	0.9031652945242062	0.9108267499750656	0.9148870106454124	0.9053540567945659	0.9087279694229651	0.9087885175793912	0.9387580986895813	0.9046105823498869
B.tropicus_CK18	0.9512834758207186	0.8525171264292217	0.8598777617458331	0.8592252359187316	0.9150234091449096	0.8579160491511538	0.861834045252321	0.8762139168560873	0.8622003476439215	0.8581374045801526	0.9040999118156237	0.9213315141508976	0.8951029475973403	0.920285822035906	0.9212690398280596	0.8525670399024916	0.9217913053737881	0.941417479776319	0.9536151333388239	0.8744148288458937	0.9536788652650612	0.9051044767371073	0.8947947918533056	0.9359136987330632	0.9184356508963629	0.920294031449969	0.9379702434248178	0.9788489488972575	0.904382530972315	0.9136145737722771	0.8525612087043611	0.9056172355002844	0.9402415743174797	0.936105390109575	0.9007795059077933	0.8598762581955859	0.9531418530200497	0.9513546443829713	0.9051280772602395	1.0	0.9617937663386328	0.9538057891012124	0.9352285877778164	0.8943931108499004	0.9684964979775614	0.9333417300381299	0.9333675365136904	0.9004116315047156	0.9526754600323465
B.paranthracis_BtC4	0.9520707767901483	0.8523250711936976	0.8597165998556563	0.8590852272907207	0.9133972821384105	0.8572049188847173	0.8623524696887487	0.8759760550648094	0.8627362596652718	0.8575441454329336	0.9030071721939558	0.9192813860888838	0.8942654003376188	0.9177478151478371	0.9183062745751959	0.8523182490994806	0.9198121030728446	0.9384062446315676	0.9559639095475627	0.8741684636834877	0.9556615460406845	0.9039611970756933	0.8940213395293176	0.9343103040605236	0.9171890415225004	0.9187711888028328	0.9370204198397265	0.96081612062246	0.9030914940853089	0.9124158919803138	0.8522118430727577	0.9046036774199739	0.9405376208051661	0.9344716226873053	0.8995041524024844	0.8596502821079388	0.9631633625621543	0.9521170249095341	0.9043044628370682	0.9617937663386328	1.0	0.9558271759278149	0.9337268263582966	0.8936197295147176	0.9553248408057391	0.9343652944078475	0.934927237808792	0.8994295265721429	0.9623027049268911
B.cereus_Bc034	0.9728209670599102	0.8519955605557362	0.8590521504615282	0.8593822093352217	0.9126650990482269	0.8571233981393572	0.8594642785700517	0.8732779088960941	0.8595059478838651	0.857215762385061	0.9028882573677869	0.9184617892753638	0.8945716310169528	0.9165146680310741	0.9168188105694317	0.8520021531290429	0.9184522758510856	0.9390093716863459	0.9917909854760509	0.8732448559658095	0.9936421650945396	0.904396129543873	0.8941416094848478	0.9333718941528188	0.9164839707715887	0.9169636676355556	0.9365682047466874	0.9546494450388049	0.9030097320385784	0.9114509277556375	0.8519788493752383	0.9037519702594843	0.9414940763724556	0.9341428324953505	0.8985729979193946	0.8595114562784634	0.9470351791271252	0.9728108024205604	0.9031652945242062	0.9538057891012124	0.9558271759278149	1.0	0.933829809062411	0.8938335366355445	0.9494933293245301	0.9322249366797998	0.9320811942053642	0.8985604272751884	0.9462854424736011
B.pretiosus_SAICEU11T	0.9333564097271566	0.8513157489247415	0.8604838809901135	0.8599612809521481	0.9155054083522688	0.8582889471719783	0.8603553395728561	0.8752455924018471	0.8604770824978805	0.8584407704865464	0.9077550996475554	0.9169375715268098	0.8977496789987918	0.9162379562437567	0.916665083342013	0.8513006852197609	0.9177390302161104	0.9383839846849457	0.9338791855886188	0.8753439096223846	0.9340247576274618	0.9118446992653206	0.8971573624982365	0.9666173506109282	0.9194746058218177	0.9188718984816716	0.9414700931958079	0.9353350871203332	0.9078833246098413	0.9143608595705011	0.8516801235974549	0.910659232006403	0.9430811254868502	0.9595345805899682	0.9054543853976391	0.8602311503975024	0.9345416717141406	0.933418413065142	0.9108267499750656	0.9352285877778164	0.9337268263582966	0.933829809062411	1.0	0.8976099786862755	0.9347399526811807	0.9479152180530312	0.9478923886413773	0.905833162080852	0.9349601760678627
B.paramycoides_RZ3MS14	0.8934693626601329	0.85195306246857	0.8646052661345552	0.8621495729121859	0.901665683393923	0.860781217849754	0.8649618915855503	0.8856213286205585	0.8651001821643325	0.8609673071059266	0.91542541942208	0.8952888983467611	0.9761767294926457	0.8947327691377033	0.8959193099829397	0.8519039869725223	0.8948726379125646	0.8963871562374928	0.8940710848577581	0.8856770004348065	0.8939629599351406	0.9154414909955992	0.9758108591007504	0.8973146070522543	0.8968996076444635	0.8972498783499218	0.8945900659964341	0.8945570335121221	0.91499654424317	0.9008856782248749	0.8520324879134662	0.9163825128941476	0.895440254450717	0.8972986117862504	0.9202231587805974	0.862216353609245	0.8939593521824871	0.8935133190757418	0.9148870106454124	0.8943931108499004	0.8936197295147176	0.8938335366355445	0.8976099786862755	1.0	0.8944148793941104	0.8953353544997104	0.8955299554071711	0.9202519724033033	0.8940058903286672
B.tropicus_JMT105-2	0.9482550400914042	0.8522508924018358	0.8599615785210045	0.8593635981989546	0.9147866265057626	0.8576220651905488	0.8619535355031456	0.8756457907338578	0.8622580819548059	0.8578731723849798	0.9038225435902627	0.9214238737295146	0.8947356013457198	0.9196489806999468	0.9207953739458942	0.8522695107333932	0.9219597004380388	0.9412881036778371	0.9495699243527657	0.8741995754582572	0.9494995839448016	0.9050892128578987	0.8943399045167173	0.9358385146159458	0.9188606837602833	0.9201784752744949	0.9372223817955089	0.9684972834421829	0.9036399800976445	0.9130301489484799	0.8523227008238434	0.9054852465642201	0.9402405680735678	0.9357486258792103	0.9005597239419781	0.8599378572154028	0.9515752919014988	0.9482686187866911	0.9053540567945659	0.9684964979775614	0.9553248408057391	0.9494933293245301	0.9347399526811807	0.8944148793941104	1.0	0.9345568413036532	0.9346502051561416	0.9005733805929214	0.9515878538741238
B.mobilis_AM100_PTO_1D_15A	0.931165367886399	0.8509817653080907	0.8588684745878717	0.8585147418446916	0.9131979563977255	0.8570318242146093	0.8593646074787451	0.8740012902113767	0.8592549042500257	0.8570668617520234	0.9056626465901623	0.9147042528127919	0.8961277807428984	0.9147128193505992	0.9147702195740924	0.8509509058915421	0.9154355659902512	0.9370048044727741	0.9319996588006382	0.8739951440140538	0.932025870936712	0.909825984430461	0.8956110953712936	0.9475814809682924	0.9185762830007842	0.9174067184971069	0.9411350384005985	0.9336086378987831	0.9058089791969915	0.911559401852643	0.8509799060836849	0.9082015097436653	0.9449542557162471	0.9466669247776156	0.9025860489172096	0.8585568487150675	0.9348868688125679	0.9311337527352298	0.9087279694229651	0.9333417300381299	0.9343652944078475	0.9322249366797998	0.9479152180530312	0.8953353544997104	0.9345568413036532	1.0	0.992353050691455	0.9026655889710063	0.9348995066198196
B.mobilis_LG56-01	0.9307259076647243	0.851611296124408	0.8591546742104272	0.8589164957491037	0.9132513056781874	0.8571024645741486	0.8596397953696989	0.8741332881786005	0.859610968080493	0.857141748572618	0.905809648778147	0.914722826927116	0.8964170033212018	0.9137176079642525	0.9145518431655074	0.8515459326553587	0.9152055496284738	0.9370741149350045	0.9319443573194105	0.8741880609420118	0.9319586644052509	0.9099376089406204	0.8958794722881904	0.9472578699846314	0.9186680133643774	0.9177236928639984	0.94122387016547	0.9339323104248088	0.9060270593996896	0.9117248516749027	0.851159485386689	0.9082319766059718	0.9457437077715573	0.946320200055571	0.9027976328879262	0.8588622181242762	0.9354442861935682	0.9306543222933681	0.9087885175793912	0.9333675365136904	0.934927237808792	0.9320811942053642	0.9478923886413773	0.8955299554071711	0.9346502051561416	0.992353050691455	1.0	0.9026530912105619	0.9355296776374347
B.mycoides_DSM2048	0.8993256957613862	0.8521597506076511	0.8636892273966076	0.8614863877375643	0.9091267432380313	0.8595913222105152	0.8654324680443175	0.8848850308533294	0.865456076856425	0.8597102897553696	0.9315769867686117	0.8984769712708152	0.9207125728389862	0.8991961688869465	0.9007567283349651	0.8521119259012524	0.8995035496859138	0.9026628683350182	0.8983889608351727	0.8836468970048523	0.8986228976817949	0.9381379524323179	0.9213006338224593	0.907507556234143	0.9018771666927055	0.9020003067176039	0.9015987159974804	0.9002302056890245	0.9313682640178047	0.9082799543883541	0.8523746352414281	0.9389458354948399	0.9015942613232744	0.9057411897494939	0.9772397387393665	0.8617673814056487	0.8999068524772686	0.899372083532067	0.9387580986895813	0.9004116315047156	0.8994295265721429	0.8985604272751884	0.905833162080852	0.9202519724033033	0.9005733805929214	0.9026655889710063	0.9026530912105619	1.0	0.8998435609526769
B.pacificus_ANSB901	0.9450470656744455	0.8526842180981153	0.8600694912792816	0.8591450747791587	0.9126789668043707	0.8576895860630105	0.8623605804129068	0.8759457465615104	0.8628873404629884	0.8579308306908975	0.9028051882249374	0.9180221360568226	0.894487487805874	0.9162963327951451	0.9175436022805034	0.8527352651515806	0.9189917524418099	0.939156388681453	0.9465328753286861	0.8744948843405936	0.9463000621357089	0.9049570639462985	0.8943243247478496	0.9352408807018452	0.9172860734601144	0.9188991692215575	0.9382023487418272	0.9520718659578763	0.9033578504452112	0.9113250601658164	0.8527363588111943	0.9048511052920042	0.9391759150424906	0.9344246929183763	0.8999183341042535	0.8595703907675432	0.9855540622808922	0.9450788576276042	0.9046105823498869	0.9526754600323465	0.9623027049268911	0.9462854424736011	0.9349601760678627	0.8940058903286672	0.9515878538741238	0.9348995066198196	0.9355296776374347	0.8998435609526769	1.0
B.thuringiensis_DHC4	0.918382049084621	0.8522771985889614	0.8601907654803479	0.8613432726466951	0.9186605801063858	0.8577963563532516	0.8627368743777796	0.8758354913083952	0.8630713149956674	0.8579495565560632	0.9037547626742185	0.9740415765969785	0.8953056262759485	0.9629366400102546	0.9642022209827088	0.8523205692378666	0.9847614661418559	0.9196580160663204	0.9172863494107877	0.8743335609795291	0.9176312089119785	0.9040706941385468	0.8953211390053829	0.9181469559055877	0.9134070163867576	0.9149482857463909	0.9170903083262008	0.9216416354779017	0.9036133820481477	0.9181891259315057	0.8529553690218777	0.9041400915588814	0.9169924102514544	0.9175099132783732	0.9005107801241241	0.8616183048565927	0.918467103084643	0.9183895998746705	0.9037792648158955	0.9215361049114879	0.9193682856196848	0.917639747972469	0.9169859232832385	0.8953925325151684	0.921260760377271	0.9151836386581522	0.915113791953275	0.9002610576459484	0.918587709236202
B.toyonensis_Cuernavaca_S4	0.911771124448757	0.8514421714674565	0.8610682126937547	0.8609739274141169	0.994506125594152	0.8584627133876268	0.8634412458388359	0.8780598684520516	0.8637311398972237	0.8586919161578213	0.9110163113519754	0.9165280833531468	0.9012001207061804	0.9172317771162662	0.9186990283685176	0.8513447541148516	0.9173096881760798	0.9143084654349819	0.9113076837082321	0.8769305658480481	0.9113381720808964	0.9105739389763793	0.9009268912794679	0.9157717674168688	0.9137394761431806	0.9140454971271619	0.9116613370305102	0.9136924691613677	0.9113164397293768	0.985893251220494	0.8515112229134931	0.9101404849694343	0.912989601497014	0.9149946134597183	0.9084868935931971	0.8611922370291223	0.911141354947851	0.9117860759846507	0.909644177065917	0.9137142001712608	0.9122243140900951	0.9114956793420634	0.9140080331024589	0.9005215266033091	0.9132377085402531	0.9117121436461492	0.9117356153577838	0.9083582227387291	0.9109476033646853
B.arachidis_YX15	0.8605888258823904	0.8588183076241025	0.9092581967532316	0.9045841565806546	0.861268361378611	0.8783661051176281	0.9102629804105907	0.8686162720054122	0.9104307477841196	0.8785902512290535	0.863017010445663	0.8596301110820104	0.8636413195461687	0.8602150794644812	0.861308501431957	0.8588998417359094	0.8617395123578141	0.8594237587419546	0.857692076509404	0.8672442850139863	0.8578242020168425	0.8618667757550965	0.8643687359182695	0.8605852035053212	0.8594416204303577	0.861537563481408	0.8612377028118346	0.8607809180773404	0.8634868525855796	0.8618408879634935	0.8588176642592191	0.8638445029386188	0.8592005518751036	0.8610573016693751	0.8630510677254903	0.9045753435499614	0.8611716024208069	0.8605593580584452	0.8609908535149443	0.8611918340950919	0.8608865538057029	0.8577055508694099	0.859513961079085	0.8629590535157878	0.8610868847765941	0.8579508480510198	0.858144351052343	0.8636616477639909	0.8609107884485367
B.albus_SXL388	0.9375234203925047	0.8525801541143839	0.8598034656556034	0.8613911235394249	0.9132553781760313	0.8578743836794365	0.8621651294046918	0.8759784055873056	0.862372665900851	0.8580783615771024	0.9034372481028718	0.9161512986692021	0.8948337768290131	0.9150788202028551	0.9162425151824657	0.8524736423634091	0.9179302758784609	0.9366596607863824	0.9367709819813622	0.8744246897946706	0.9371178599398873	0.9066377663666467	0.8945310032865693	0.9405933159061964	0.9165827837354678	0.9179784420497362	0.9921004774119673	0.9388237025032773	0.9036442937937215	0.9117821500072062	0.8525068959004592	0.9071181542464889	0.9426810963050749	0.9406196448269054	0.9015961307754763	0.8616750072046078	0.9388032896868682	0.9375699856548323	0.9064250342632378	0.9386929596421311	0.9376410135334694	0.9371131235878328	0.9417880577319768	0.8947428470045052	0.9375702373782633	0.9411834626756734	0.9414358416971224	0.9017944117495104	0.9386815719687186
B.hominis_SIN2.1	0.8999384157384512	0.8522286287903829	0.8649624027447145	0.8628263931157252	0.9096409923627318	0.8614158168424647	0.8675446930470445	0.8862189240173534	0.8678919967934549	0.861731504579298	0.9308277717721791	0.900369129739351	0.9207025238353104	0.9015242770163128	0.9020726686391459	0.8522343883289957	0.9011075540213986	0.9026640845131104	0.8996783635534663	0.8849568786829148	0.8998063974777989	0.9292381762421745	0.9211541746989339	0.9053332952390295	0.9058957708325421	0.9066329614357685	0.9008011414661784	0.9011155193603165	0.9309802276884487	0.908790444319719	0.852485895262855	0.9314977643373771	0.9016119955498905	0.9050739619359748	0.936721055465165	0.863140476761849	0.9006582492899069	0.9000273428084045	0.9300101404295855	0.9014968155961862	0.9002068576606426	0.8996680398858101	0.9036038617978996	0.9203674986815013	0.9010061868436946	0.9015707126426536	0.9014055697623491	0.9385365070064984	0.9003749942656417
B.paranthracis_F3351_87	0.9518385634191782	0.8531483616193205	0.8595934758667831	0.8599076801239054	0.9138155372385068	0.857384350479008	0.8621845188760502	0.8756532547007656	0.8625593272754545	0.857747533662592	0.9026793283722683	0.9192820479756331	0.8945263500081533	0.917358078056102	0.9185539428215849	0.8531840120973728	0.9197901253303258	0.9390623908169586	0.9554499670502703	0.8739809324120363	0.9551272962381112	0.9041159073665006	0.8942847797802718	0.9343301614403644	0.9172942083093006	0.9188628786598407	0.936854381380313	0.9613790912580031	0.9030567463147419	0.9124970723888346	0.8522927539525914	0.9048272723340843	0.9405940462924864	0.9341933799778462	0.8994308135518995	0.8603827951932763	0.963070846334584	0.9518762638359937	0.9046399455501266	0.9622189696299115	0.9883220408014312	0.9552097385860304	0.9335232950783644	0.8942100277223736	0.956387290898081	0.9338037056925041	0.9342942374883169	0.8997821993161207	0.96277173127081
B.cereus_Z4	0.9194940476528175	0.8526105884132851	0.8594003760861049	0.860679370003611	0.9186107029678966	0.8577893632459443	0.8620813306576391	0.8759892097636552	0.8623269271788087	0.8578769886586601	0.9035898347905512	0.9807482361945834	0.8953555932862234	0.9681723652945349	0.9690422559469277	0.8525656453279145	0.9713684230437574	0.9208179598783824	0.9186276653770651	0.8743439816112848	0.9188282782842525	0.9029739996061055	0.8955979432656803	0.9177391399520018	0.9137339458637036	0.9149566130371294	0.9170225817186017	0.9232379894819684	0.9036774776137934	0.9178353480992492	0.8528087154241061	0.9035554428094922	0.9179083516699045	0.9173562966321481	0.8994763820783618	0.8610048176067329	0.9194182224051711	0.9195523981668385	0.9030907872577321	0.9231294767181906	0.9211833353554633	0.9189780879354412	0.9166128166239041	0.8953483624455841	0.9226367127757197	0.9146679517937324	0.9150692335421391	0.8997468970056391	0.919530633171218
B.cereus_DW444	0.918536161968725	0.852629054981162	0.8595713440226256	0.8609676408758848	0.918579015704855	0.8583015002920249	0.8623503263874679	0.8763613573304735	0.8626518965799234	0.8583527120094179	0.9036969601697067	0.9734838258940758	0.8956282059066494	0.9620826796210366	0.9636785928772227	0.8525750971030194	0.9818025934218089	0.9198065522636014	0.9177801710762874	0.8746729828094181	0.9179989296545162	0.9037958949362831	0.8954176054848707	0.9183350854489785	0.9131977980455774	0.9146982344777048	0.9173200627514039	0.9217717163816981	0.9036452364958312	0.9177642218779698	0.8532600065816878	0.9041706939560935	0.9171304294015418	0.9174203384690404	0.9001268211782962	0.860981670628519	0.9183329935030631	0.9185345984725758	0.9036628842381997	0.9217661956567356	0.9195459212127798	0.9179973582564208	0.9173642655565659	0.8956202400798577	0.9214111743873946	0.9154705063310344	0.9153822796291078	0.9001006161573716	0.9182674932903327
B.mycoides_INRA_SL	0.8987900924341933	0.8514367586906241	0.8632197266098738	0.8624035181960595	0.9077711720988313	0.8608262136950988	0.8637267427594785	0.8827990300291535	0.8637495542650333	0.86091986293103	0.9287575284588301	0.899635358365961	0.9211168216171753	0.8998313339895765	0.9005558949966841	0.8514217213278131	0.8992067890127717	0.9023866354280731	0.89918649446736	0.8827503650806955	0.8991241925268155	0.9278410986777135	0.9206977841124133	0.9036359519450357	0.9047057970721226	0.9043204728156989	0.8993529395805637	0.8993758527321363	0.9287701993447386	0.9070197906178475	0.8520347761851644	0.9291757740999882	0.901154846221796	0.9030603706072609	0.9365287980824556	0.8624443259492415	0.8992053268404291	0.8988025859852721	0.9283921969884569	0.8996178905650742	0.8989554988244893	0.8990607381587388	0.9030084316748659	0.9210692035730617	0.8994559231626862	0.9014807304671908	0.9013136897201695	0.9374212499299251	0.899052893336888
B.mobilis_16-00177	0.9313237258950707	0.8516230090527752	0.8594700289684547	0.8593243194982463	0.9135526516657179	0.857345844906812	0.8600029486836892	0.8740990879206533	0.8599436367307092	0.857619037889159	0.9049581774447689	0.9148634334969017	0.8956766731785168	0.913646863153243	0.9140436991197489	0.8516778973860444	0.915408288384415	0.9374799859964195	0.9317471702425559	0.8740960249079439	0.9317958573366586	0.9099691038675782	0.8960428190485935	0.9487801646652526	0.9180712825917439	0.9171725626659023	0.9420340383066268	0.9329565624847646	0.9055013444207554	0.9118606993970968	0.8519856703411348	0.9085076552422415	0.9443148287623738	0.9473255885614983	0.9034004355472262	0.8592468098518375	0.934941627019515	0.9312928856430468	0.9090046354706496	0.9332409241689981	0.9332292915543616	0.9317162789588905	0.9494880855100811	0.8961102095271873	0.9335117370788572	0.9631265372263158	0.9632233657909349	0.9036480264770894	0.9351163924810008
B.cereus_B4118	0.9181322413967142	0.8517648315880239	0.8588923129447279	0.8608905188664764	0.9175351462361527	0.857429905647824	0.8590224261163314	0.874204603012599	0.8593816633989471	0.8575921517964851	0.9038726861119508	0.9998100567958815	0.8953684699686326	0.9674420816550792	0.9673637882441144	0.8516753952506875	0.9747237592989052	0.919963756203156	0.9180606498892931	0.8742407498319202	0.9182223017112642	0.9032271709945355	0.895283781242185	0.9169970248231694	0.9139982394874311	0.914025124376264	0.915991277972776	0.9217027939877825	0.9038711239297313	0.9164210118607552	0.8519271086424322	0.90267167817713	0.9172697280933636	0.9161737276966391	0.8988647036221475	0.8609411484595462	0.917927191793573	0.918152436163177	0.9024516065067376	0.9212747730504717	0.9191919900959542	0.9184314033257315	0.9170112107804025	0.8953903821715012	0.9215279014376013	0.9147899870965802	0.9147886977603679	0.8988214418339338	0.9180053132119069
B.cereus_BC07	0.9721151316665335	0.8523536778497209	0.8593377120963328	0.8594924600369696	0.9139295755350878	0.856977020467737	0.862595567846286	0.8750499146360957	0.8626363216591941	0.8572751035860687	0.9028024570111708	0.9181159675322029	0.8945317033739625	0.9169329934923734	0.917606856855773	0.852318416241328	0.9190154360791151	0.9385237401132643	0.991170763130624	0.8734132434280512	0.9896898329443083	0.9038916844675968	0.8944664632041208	0.9341232740505814	0.916524918543373	0.9180926859476444	0.9366355260729272	0.9551939021741344	0.9030125258033482	0.9125686951583653	0.8523630036015932	0.9043602572568149	0.9413218450628082	0.934623514714932	0.8995691133829419	0.8597122828324915	0.9476654503947423	0.9721093920030597	0.9037362360473253	0.954582808539669	0.9565843310260427	0.9899405220731046	0.9337330105171464	0.8941781058960734	0.9505674653215637	0.9320829317772508	0.9318176102153205	0.8997161183391583	0.9469865632343932
B.cereus_ATCC14579	0.9189329733037517	0.8521970736064087	0.8592820027266872	0.8608135324491676	0.9182246113777945	0.8575000359296068	0.8614112176682462	0.8757197604651793	0.8615928175205307	0.8576228306414724	0.9037075595414461	0.9813493858664727	0.8952177464576377	0.9681120301170768	0.9690344592939721	0.8521199997953037	0.9713933384311763	0.9201473677435867	0.9182370511489377	0.8742792674844041	0.918410266260036	0.9030324670662507	0.8950552910310994	0.9172189203110556	0.9132489417343567	0.9145665021359481	0.9165408584444307	0.9231004630561708	0.9036869728063976	0.9174519072026734	0.8524283346528225	0.9032581807764818	0.9171498235941491	0.9168853707519837	0.8992591223206509	0.8614620632837354	0.918699545056294	0.9189752993130632	0.9027253246283753	0.9230576612054351	0.9204654538374664	0.9184667006408943	0.9167036794951858	0.8953075351408838	0.9226421861471077	0.914391790651372	0.9143370424864503	0.8995918344011133	0.9187713530542092
B.hominis_BML-BC059	0.8999716220218266	0.8512425247357092	0.8630605302048628	0.861512314259375	0.9085021729976348	0.8604695997057878	0.8632283819344202	0.8832320515470375	0.8632908452930279	0.8605963763362687	0.9309781670102822	0.900939003218338	0.9222814597502553	0.9015637562095018	0.9017550656057229	0.8512483348715407	0.9007257914541854	0.9033682096886346	0.9003824226480008	0.8831378052101517	0.90033719510016	0.9293034743225491	0.9210812086995048	0.9043801981655089	0.9059808834274821	0.9052969060777902	0.8998128723133728	0.9010211228760409	0.9306223212755015	0.9074676637607014	0.851714036984464	0.9298105499068074	0.9062430397678819	0.9039506394108061	0.9364356742488605	0.8620592297069204	0.9026036831593026	0.9000384081002426	0.9295945915963404	0.9005867813668873	0.9021345578036452	0.9003817218150909	0.9040701310387346	0.9208755658758759	0.9021688215887851	0.9044540360568804	0.9055387158193707	0.9377632620406292	0.9028591648335798
B.paranthracis_Bc006	0.9543751697711474	0.8527805275723519	0.8594598035421149	0.8587186948841806	0.9130534153439771	0.8568341284667468	0.862184580029812	0.8758551696438841	0.8625902503521051	0.8569647344960722	0.902505076213151	0.9186013831662245	0.8944029508590529	0.9178638964299436	0.9181733937701879	0.8527094372553476	0.9197276872943048	0.9389125528543029	0.956922071669913	0.874090278135603	0.9568602456750024	0.9042108641299856	0.8940167466703259	0.9341134146793755	0.9168919912469261	0.9183231555442534	0.9373967436624558	0.9601271409695749	0.9030738723259998	0.9120465719747117	0.8522062288505166	0.9047188938156713	0.9399350000915834	0.9342473256949868	0.8992189824603579	0.8592911754312699	0.9616821288604234	0.954455049659046	0.9046123177134586	0.9609986728202776	0.9792733668853829	0.9567264134201358	0.9336308324096987	0.8943293964849288	0.9544211094157811	0.9322364627941109	0.9330259223392406	0.8993217664295302	0.9614961076342703
[truncated: 15 more columns]

## Sheet: Ppanggolin_Vir_subset_matrix 
Vir_gene_subset	Ppânggolin_gene_cluster_ID	Non-unique Gene name	Annotation	No. isolates	No. sequences	Avg sequences per isolate	VF search approach/method	VF_genes_abriviations	VFgene	Min group size nuc	Max group size nuc	Avg group size nuc	B.albus_DLOU.Yingkou	B.albus_SXL388	B.anthracis_AmesAncestor	B.anthracis_Vollumx	B.arachidis_YX15	B.bingmayongensis_FJAT.1383	B.bingmayongensis_P86	B.cereus_ATCC14579	B.cereus_B4118	B.cereus_Bc034	B.cereus_BC07	B.cereus_DW444	B.cereus_FORC_047	B.cereus_IBA1	B.cereus_LD122LR	B.cereus_N8_IICBMLMC_1	B.cereus_Z4	B.clarus_BHP_DJ93	B.clarus_PS00077A	B.cytotoxicus_CH_13	B.cytotoxicus_NVH391.98	B.cytotoxicus_SM2.8	B.fungorum_17.SMS.01	B.gaemokensis_JCM15801	B.gaemokensis_KCTC	B.hominis_BML.BC059	B.hominis_SIN2.1	B.luti_CH155b_5T	B.luti_FJ	B.mobilis_16.00177	B.mobilis_AM100_PTO_1D_15A	B.mobilis_LG56.01	B.mycoides_BPN36_3	B.mycoides_DSM2048	B.mycoides_INRA_SL	B.nitratireducens_BM02	B.nitratireducens_DE0363
bpsE	B1UB_04416	persistent	UTP--glucose-1-phosphate uridylyltransferaseGalU	64	122	1.91	:BTYPER	:bpsE	bpsE	860	890	883.9	EQO03_RS05820 "EQO03_RS07470"	QRY64_RS29170 "QRY64_RS27575"	GBAA_RS25140	KM395_RS24640	QRY57_RS24230 "QRY57_RS25885"	Y7E_RS0122575 "Y7E_RS0105000"	K4569_RS09965 "K4569_RS17765"	BC_RS26300 "BC_RS24535"	B4118_RS21120 "B4118_RS16260"	PDQ76_26475	J8Y17_RS24440	Q2U85_RS25525 "Q2U85_RS27535"	FORC47_RS25430 "FORC47_RS27220"	OF864_RS29135 "OF864_RS03000"	PDK44_09145 "PDK44_25700"	JDS80_RS11080 "JDS80_RS21050" "JDS80_RS11255"	QPK55_RS24790 "QPK55_RS26510"	DJ93_RS10160 "DJ93_RS11750"	D0U04_RS08750 "D0U04_RS11365"	CG479_RS18845	BCER98_RS17855	JC774_RS06490 "JC774_RS04795"	CO726_RS08955 "CO726_RS23130"	BAGA_RS05960 "BAGA_RS04420"	AZF08_RS12400 "AZF08_RS13970"	KI356_RS02185 "KI356_RS25210"	QUF93_RS27550 "QUF93_RS26010" "QUF93_RS27715"	F8163_RS18350	EUC40_RS00715 "EUC40_RS02365"	BACERE00185_RS07330	PGQ26_RS05010 "PGQ26_RS08140"	PG832_RS24545 "PG832_RS07955"	EXW63_RS15140 "EXW63_RS16855"	PYW38_RS26255 "PYW38_RS26085" "PYW38_RS24400"	CCY92_RS25300 "CCY92_RS23655"	GSN03_RS23685 "GSN03_RS25310"	FS640_RS11790 "FS640_RS11615" "FS640_RS09990"
dltC	DJ93_RS19520	persistent	D-alanine--poly(phosphoribitol) ligase subunitDltC	64	84	1.31	:VS_expert_list	:AAP08352.1	dltC	239	239	239.0	EQO03_RS15185 "EQO03_RS28520"	QRY64_RS00940 "QRY64_RS09290"	GBAA_RS07055	KM395_RS06950	QRY57_RS08625	Y7E_RS0117940	K4569_RS03805	BC_RS06815	B4118_RS23205	PDQ76_15265	J8Y17_RS06860	Q2U85_RS07415	FORC47_RS07100	OF864_RS10980	PDK44_07080	JDS80_RS28015 "JDS80_RS08475"	QPK55_RS06920	DJ93_RS19520	D0U04_RS01985	CG479_RS06135	BCER98_RS05900	JC774_RS19220	CO726_RS00915 "CO726_RS06825"	BAGA_RS15605	AZF08_RS26570	KI356_RS11215	QUF93_RS09070 "QUF93_RS19085"	F8163_RS09830	EUC40_RS19090	BACERE00185_RS11895	PGQ26_RS16035	PG832_RS18005 "PG832_RS06280"	EXW63_RS07185	PYW38_RS15635 "PYW38_RS07070"	CCY92_RS06270 "CCY92_RS16300"	GSN03_RS07040	FS640_RS14910 "FS640_RS30780"
dltB	DJ93_RS19525	persistent	D-alanyl-lipoteichoic acid biosynthesis proteinDltB	64	73	1.14	:VS_expert_list	:AAP08353.1	dltB	1166	1175	1167.48	EQO03_RS15190	QRY64_RS09295	GBAA_RS07060	KM395_RS06955	QRY57_RS08630	Y7E_RS0117935	K4569_RS03800	BC_RS06820	B4118_RS23210	PDQ76_15270	J8Y17_RS06865	Q2U85_RS07420	FORC47_RS07105	OF864_RS10985	PDK44_07085	JDS80_RS08470 "JDS80_RS30505"	QPK55_RS06925	DJ93_RS19525 "DJ93_RS27260"	D0U04_RS28050 "D0U04_RS01990"	CG479_RS06140	BCER98_RS05905	JC774_RS19215	CO726_RS06830	BAGA_RS15610	AZF08_RS26575	KI356_RS11220	QUF93_RS09075	F8163_RS09835	EUC40_RS19085	BACERE00185_RS11890	PGQ26_RS16030	PG832_RS06285	EXW63_RS07180 "EXW63_RS27405"	PYW38_RS15640 "PYW38_RS07075"	CCY92_RS06275	GSN03_RS07045	FS640_RS30775 "FS640_RS14915"
cerA	DJ93_RS28940	persistent	phospholipase CerA	64	73	1.14	:VS_expert_list	:AAP07684.1	cerA	839	854	850.79	EQO03_RS11925	QRY64_RS05740	GBAA_RS03670	KM395_RS03620	QRY57_RS05165 "QRY57_RS06815"	Y7E_RS0103780	K4569_RS00950	BC_RS03365	B4118_RS14305	PDQ76_16970	J8Y17_RS03530	Q2U85_RS03735	FORC47_RS03555	OF864_RS07455	PDK44_16295	JDS80_RS15605	QPK55_RS03440	DJ93_RS28940 "DJ93_RS16295"	D0U04_RS27450 "D0U04_RS26740" "D0U04_RS13185"	CG479_RS03285	BCER98_RS03195	JC774_RS00505	CO726_RS20355	BAGA_RS14280	AZF08_RS08280	KI356_RS05990	QUF93_RS05770	F8163_RS13940	EUC40_RS22575	BACERE00185_RS15600	PGQ26_RS13405	PG832_RS08740	EXW63_RS10640	PYW38_RS03480	CCY92_RS03080	GSN03_RS03710	FS640_RS22865 "FS640_RS30970"
dltX	KI369_RS06975	persistent	teichoic acid D-Ala incorporation-associatedprotein DltX	64	64	1.0	:VS_expert_list	:AAP08355.1	dltX	146	146	146.0	EQO03_RS15200	QRY64_RS09305	GBAA_RS07070	KM395_RS06965	QRY57_RS08640	Y7E_RS0117925	K4569_RS03790	BC_RS06830	B4118_RS23220	PDQ76_15280	J8Y17_RS06875	Q2U85_RS07430	FORC47_RS07115	OF864_RS10995	PDK44_07095	JDS80_RS08460	QPK55_RS06935	DJ93_RS19535	D0U04_RS02000	CG479_RS06150	BCER98_RS05915	JC774_RS19205	CO726_RS06840	BAGA_RS15620	AZF08_RS26585	KI356_RS11230	QUF93_RS09085	F8163_RS09845	EUC40_RS19075	BACERE00185_RS11880	PGQ26_RS16020	PG832_RS06295	EXW63_RS07170	PYW38_RS07085	CCY92_RS06285	GSN03_RS07055	FS640_RS14925
dltD	KM395_RS06945	persistent	D-alanyl-lipoteichoic acid biosynthesis proteinDltD	64	64	1.0	:VS_expert_list	:AAP08351.1	dltD	1175	1175	1175.0	EQO03_RS15180	QRY64_RS09285	GBAA_RS07050	KM395_RS06945	QRY57_RS08620	Y7E_RS0117945	K4569_RS03810	BC_RS06810	B4118_RS23200	PDQ76_15260	J8Y17_RS06855	Q2U85_RS07410	FORC47_RS07095	OF864_RS10975	PDK44_07075	JDS80_RS08480	QPK55_RS06915	DJ93_RS19515	D0U04_RS01980	CG479_RS06130	BCER98_RS05895	JC774_RS19225	CO726_RS06820	BAGA_RS15600	AZF08_RS26565	KI356_RS11210	QUF93_RS09065	F8163_RS09825	EUC40_RS19095	BACERE00185_RS11900	PGQ26_RS16040	PG832_RS06275	EXW63_RS07190	PYW38_RS07065	CCY92_RS06265	GSN03_RS07035	FS640_RS14905
calY	QUF93_RS08585	persistent	biofilm matrix protein CalY	64	64	1.0	:VS_expert_list	:AAP08264.1	calY	590	596	593.0	EQO03_RS14750	QRY64_RS08845	GBAA_RS06605	KM395_RS06510	QRY57_RS08190	Y7E_RS0118415	K4569_RS04260	BC_RS06390	B4118_RS22770	PDQ76_14830	J8Y17_RS06430	Q2U85_RS06980	FORC47_RS06660	OF864_RS10545	PDK44_06645	JDS80_RS08940	QPK55_RS06490	DJ93_RS19050	D0U04_RS15725	CG479_RS05690	BCER98_RS05460	JC774_RS19650	CO726_RS25425	BAGA_RS15180	AZF08_RS26140	KI356_RS25810	QUF93_RS08585	F8163_RS09400	EUC40_RS19510	BACERE00185_RS12345	PGQ26_RS16470	PG832_RS05845	EXW63_RS07650	PYW38_RS06570	CCY92_RS05785	GSN03_RS06575	FS640_RS14445
dltA	BC_RS06825	persistent	D-alanine--poly(phosphoribitol) ligase subunitDltA	63	63	1.0	:VS_expert_list	:AAP08354.1	dltA	1511	1514	1513.9	EQO03_RS15195	QRY64_RS09300	GBAA_RS07065	KM395_RS06960	QRY57_RS08635	Y7E_RS0117930	K4569_RS03795	BC_RS06825	B4118_RS23215	PDQ76_15275	J8Y17_RS06870	Q2U85_RS07425	FORC47_RS07110	OF864_RS10990	PDK44_07090	JDS80_RS08465	QPK55_RS06930	DJ93_RS19530	D0U04_RS01995	CG479_RS06145	BCER98_RS05910	JC774_RS19210	CO726_RS06835	BAGA_RS15615	AZF08_RS26580	KI356_RS11225	QUF93_RS09080	F8163_RS09840	EUC40_RS19080	BACERE00185_RS11885	PGQ26_RS16025	PG832_RS06290	EXW63_RS07175	PYW38_RS07080	CCY92_RS06280	GSN03_RS07050	FS640_RS14920
nheA	CG479_RS08045	persistent	non-hemolytic enterotoxin NHE subunit A	63	63	1.0	:ABRICATE:BTYPER	:vfdb~~~nheA~~~NP_978284:nheA	nheA	1160	1163	1160.14	EQO03_RS17405	QRY64_RS11520	GBAA_RS09435	KM395_RS09270		Y7E_RS0115855	K4569_RS16990	BC_RS09015	B4118_RS11390	PDQ76_08115	J8Y17_RS09090	Q2U85_RS09590	FORC47_RS09385	OF864_RS13185	PDK44_08625	JDS80_RS04090	QPK55_RS09185	DJ93_RS21640	D0U04_RS19555	CG479_RS08045	BCER98_RS07700	JC774_RS17300	CO726_RS18290	BAGA_RS12210	AZF08_RS20950	KI356_RS05725	QUF93_RS11225	F8163_RS11920	EUC40_RS16925	BACERE00185_RS20400	PGQ26_RS05595	PG832_RS26230	EXW63_RS04900	PYW38_RS09230	CCY92_RS08580	GSN03_RS09280	FS640_RS08080
nheB	J8Y17_RS09095	persistent	non-hemolytic enterotoxin NHE subunit B	63	63	1.0	:ABRICATE:BTYPER	:vfdb~~~nheB~~~NP_978285:nheB	nheB	1205	1208	1207.86	EQO03_RS17410	QRY64_RS11525	GBAA_RS09440	KM395_RS09275		Y7E_RS0115850	K4569_RS16985	BC_RS09020	B4118_RS11385	PDQ76_08110	J8Y17_RS09095	Q2U85_RS09595	FORC47_RS09390	OF864_RS13190	PDK44_08620	JDS80_RS04085	QPK55_RS09190	DJ93_RS21645	D0U04_RS19560	CG479_RS08050	BCER98_RS07705	JC774_RS17295	CO726_RS18285	BAGA_RS12215	AZF08_RS20945	KI356_RS05730	QUF93_RS11230	F8163_RS11925	EUC40_RS16920	BACERE00185_RS20395	PGQ26_RS05590	PG832_RS26235	EXW63_RS04895	PYW38_RS09235	CCY92_RS08585	GSN03_RS09285	FS640_RS08075
hlyIII	NE411_RS04260	persistent	hemolysin III family protein	63	63	1.0	:VS_expert_list	:AAP09162.1	hlyIII	656	659	656.1	EQO03_RS19445	QRY64_RS13510	GBAA_RS11140	KM395_RS10945	QRY57_RS12525	Y7E_RS0102400	K4569_RS01650	BC_RS11015	B4118_RS08905	PDQ76_06210	J8Y17_RS11215	Q2U85_RS11475	FORC47_RS10945	OF864_RS15130	PDK44_03150	JDS80_RS21420	QPK55_RS11060	DJ93_RS23605	D0U04_RS12345		BCER98_RS08565	JC774_RS16340	CO726_RS26140	BAGA_RS08025	AZF08_RS19455	KI356_RS25415	QUF93_RS12905	F8163_RS24970	EUC40_RS15235	BACERE00185_RS23700	PGQ26_RS26490	PG832_RS22770	EXW63_RS03145	PYW38_RS10840	CCY92_RS10195	GSN03_RS10865	FS640_RS06190
clpP	P3K65_RS10010	persistent	ATP-dependent Clp endopeptidase proteolyticsubunit ClpP	63	72	1.14	:ABRICATE	:vfdb~~~clpP~~~NP_465991	clpP	581	584	581.08	EQO03_RS06815	QRY64_RS28495	GBAA_RS26240	KM395_RS25700	QRY57_RS25150	Y7E_RS0121885	K4569_RS10320	BC_RS25690	B4118_RS18150	PDQ76_19650	J8Y17_RS25430	Q2U85_RS26870	FORC47_RS26515	OF864_RS02365	PDK44_09710	JDS80_RS17165	QPK55_RS27965 "QPK55_RS25865"	DJ93_RS11040	D0U04_RS10975	CG479_RS19685	BCER98_RS18655	JC774_RS05665	CO726_RS09620	BAGA_RS05470	AZF08_RS12900	KI356_RS05455 "KI356_RS12410"	QUF93_RS26905	F8163_RS17275	EUC40_RS01365		PGQ26_RS09145	PG832_RS24400	EXW63_RS15875	PYW38_RS25385	CCY92_RS24625	GSN03_RS24660	FS640_RS10975
clcC	BACERE00185_RS00425	persistent	ATP-dependent protease ATP-binding subunit ClpC	62	62	1.0	:ABRICATE	:vfdb~~~clpC~~~NP_463763	clcC	2435	2435	2435.0	EQO03_RS09075	QRY64_RS02880	GBAA_RS00475	KM395_RS00465	QRY57_RS02165	Y7E_RS0104425	K4569_RS09050	BC_RS00525	B4118_RS10435	PDQ76_25420	J8Y17_RS00525	Q2U85_RS00530	FORC47_RS00535	OF864_RS04605	PDK44_25020	JDS80_RS23770	QPK55_RS00525	DJ93_RS13375	D0U04_RS19955	CG479_RS00525	BCER98_RS00520	JC774_RS03205	CO726_RS23915	BAGA_RS21230	AZF08_RS15290	KI356_RS07305	QUF93_RS02920	F8163_RS02855	EUC40_RS25390	BACERE00185_RS00425	PGQ26_RS21070	PG832_RS17395	EXW63_RS13535	PYW38_RS00525	CCY92_RS00375	GSN03_RS00465	FS640_RS26665
nheC	DJ93_RS21650	persistent	non-hemolytic enterotoxin NHE subunit C	58	58	1.0	:ABRICATE:BTYPER	:vfdb~~~nheC~~~NP_978286:nheC	nheC	1079	1088	1080.14	EQO03_RS17415	QRY64_RS11530				Y7E_RS0115845	K4569_RS16980	BC_RS09025	B4118_RS11380	PDQ76_08105	J8Y17_RS09100	Q2U85_RS09600	FORC47_RS09395	OF864_RS13195	PDK44_08615	JDS80_RS04080	QPK55_RS09195	DJ93_RS21650	D0U04_RS19565				CO726_RS18280	BAGA_RS12220	AZF08_RS20940	KI356_RS05735	QUF93_RS11235	F8163_RS11930	EUC40_RS16915	BACERE00185_RS20390	PGQ26_RS05585	PG832_RS26240	EXW63_RS04890	PYW38_RS09240	CCY92_RS08590	GSN03_RS09290	FS640_RS08070
inhA	AVT_RS11850	persistent	M6 family metalloprotease immune inhibitorInhA2	57	57	1.0	:ABRICATE	:vfdb~~~inhA~~~YP_026915	inhA	2393	2405	2398.47	EQO03_RS11895	QRY64_RS05710	GBAA_RS03645	KM395_RS03595				BC_RS03340	B4118_RS14285	PDQ76_16995	J8Y17_RS03505	Q2U85_RS03700	FORC47_RS03525	OF864_RS07430	PDK44_16320	JDS80_RS15575	QPK55_RS03415	DJ93_RS16275	D0U04_RS13165				CO726_RS20375	BAGA_RS14310	AZF08_RS08250	KI356_RS06010	QUF93_RS05750	F8163_RS13920	EUC40_RS22595	BACERE00185_RS15570	PGQ26_RS13375	PG832_RS08710	EXW63_RS10670	PYW38_RS03450	CCY92_RS03060	GSN03_RS03680	FS640_RS22885
sphC	CAB88_RS02675	persistent	sphingomyelinase C	55	55	1.0	:BTYPER:VS_expert_list	:sph:AAP07685.1	sphC	989	1046	1004.98	EQO03_RS11930	QRY64_RS05745	GBAA_RS03675	KM395_RS03625				BC_RS03370	B4118_RS14310	PDQ76_16965	J8Y17_RS03535	Q2U85_RS03740	FORC47_RS03560	OF864_RS07460	PDK44_16290	JDS80_RS15610	QPK55_RS03445	DJ93_RS16300	D0U04_RS13190	CG479_RS03290	BCER98_RS03200	JC774_RS00500	CO726_RS20350	BAGA_RS14275	AZF08_RS08285			F8163_RS13945	EUC40_RS22570	BACERE00185_RS15605	PGQ26_RS13410	PG832_RS08745	EXW63_RS10635	PYW38_RS03485		GSN03_RS03715	FS640_RS22860
cytAlo	PYW38_RS16095	shell	anthrolysin O/cereolysin O familycholesterol-dependent cytolysin Alo	53	73	1.38	:ABRICATE:VS_expert_list	:vfdb~~~BAS3109~~~YP_029366:AAP11970.1	cytAlo	1520	1547	1537.26	EQO03_RS25150	QRY64_RS19185	GBAA_RS16350	KM395_RS16050	QRY57_RS24565 "QRY57_RS06245" "QRY57_RS01585"			BC_RS25435	B4118_RS17970	PDQ76_16220	J8Y17_RS16085	Q2U85_RS26625	FORC47_RS26330	OF864_RS02125	PDK44_17475	JDS80_RS17390 "JDS80_RS30040"	QPK55_RS25655	DJ93_RS10890 "DJ93_RS27045"	D0U04_RS11140 "D0U04_RS30205"				CO726_RS04645	BAGA_RS22350	AZF08_RS23910	KI356_RS10960	QUF93_RS01925 "QUF93_RS01020" "QUF93_RS06945"	F8163_RS17430 "F8163_RS19415"			PGQ26_RS08980	PG832_RS11950	EXW63_RS16030	PYW38_RS25220 "PYW38_RS16095"	CCY92_RS04180	GSN03_RS24510 "GSN03_RS27070"	FS640_RS29205 "FS640_RS10825" "FS640_RS21230"
bpsH	KI356_RS14660	shell	LytR family transcriptional regulator	52	55	1.06	:BTYPER	:bpsH	bpsH	794	941	911.11	EQO03_RS07405	QRY64_RS29130	GBAA_RS26825	KM395_RS26265		Y7E_RS0122590	K4569_RS09975	BC_RS26250	B4118_RS16300	PDQ76_24055	J8Y17_RS25970	Q2U85_RS27440	FORC47_RS27130	OF864_RS02950	PDK44_09160		QPK55_RS26450					JC774_RS04805	CO726_RS09015	BAGA_RS05965	AZF08_RS12395	KI356_RS14660	QUF93_RS27470	F8163_RS02170	EUC40_RS00790	BACERE00185_RS01155	PGQ26_RS05095	PG832_RS08010	EXW63_RS15270 "EXW63_RS15225"	PYW38_RS26020	CCY92_RS25215
Internalin	FORC47_RS06905	shell	NEAT domain-containing leucine-rich repeatprotein	41	41	1.0	:VS_expert_list	:AAP08314.1	Internalin	1355	2318	2240.44	EQO03_RS14990	QRY64_RS09085						BC_RS06630	B4118_RS23015	PDQ76_15070	J8Y17_RS06670	Q2U85_RS07220	FORC47_RS06905	OF864_RS10785	PDK44_06885	JDS80_RS08700	QPK55_RS06730						CO726_RS06620			KI356_RS09395	QUF93_RS08840	F8163_RS09640	EUC40_RS19275	BACERE00185_RS12105	PGQ26_RS16230	PG832_RS06085	EXW63_RS07410	PYW38_RS06840	CCY92_RS06040	GSN03_RS06815	FS640_RS14685
hblD	I0K03_RS12015	shell	hemolytic enterotoxin HBL lytic component L1	41	48	1.17	:ABRICATE:BTYPER	:vfdb~~~hblD~~~NP_832846:hblD	hblD	1214	1244	1222.44	EQO03_RS23710	QRY64_RS17825			QRY57_RS05805			BC_RS15530	B4118_RS00480	PDQ76_15425		Q2U85_RS12790 "Q2U85_RS16150" "Q2U85_RS28935"	FORC47_RS12355	OF864_RS19615		JDS80_RS20305	QPK55_RS15575	DJ93_RS03490	D0U04_RS26045				CO726_RS26965	BAGA_RS24830	AZF08_RS15685		QUF93_RS17730	F8163_RS22275					EXW63_RS01850	PYW38_RS15535	CCY92_RS11415	GSN03_RS27015	FS640_RS25275
hbl_L2	QRY64_RS17830	shell	hemolytic enterotoxin HBL lytic component L2	41	48	1.17	:ABRICATE:BTYPER	:vfdb~~~hblC~~~NP_832847:hblC	hbl_L2	1319	1319	1319.0	EQO03_RS23715	QRY64_RS17830			QRY57_RS05800			BC_RS15535	B4118_RS00485	PDQ76_15430		Q2U85_RS28930 "Q2U85_RS16155" "Q2U85_RS12785"	FORC47_RS12350	OF864_RS19620		JDS80_RS20310	QPK55_RS15580	DJ93_RS03495	D0U04_RS26050				CO726_RS26970	BAGA_RS24825	AZF08_RS15690		QUF93_RS17735	F8163_RS22280					EXW63_RS01855	PYW38_RS15540	CCY92_RS11410	GSN03_RS27010	FS640_RS25270
hblA	FS640_RS25280	shell	hemolytic enterotoxin HBL binding subunit HblB	37	37	1.0	:BTYPER	:hblA	hblA	1127	1127	1127.0	EQO03_RS23705	QRY64_RS17820			QRY57_RS05810			BC_RS15525	B4118_RS00475	PDQ76_15420		Q2U85_RS16145	FORC47_RS12360	OF864_RS19610		JDS80_RS20300	QPK55_RS15570	DJ93_RS03485	D0U04_RS26040					BAGA_RS24835	AZF08_RS15680		QUF93_RS17725							PYW38_RS15530	CCY92_RS11420	GSN03_RS27020	FS640_RS25280
hblB	JDS80_RS20295	shell	HBL/NHE enterotoxin family protein	37	37	1.0	:ABRICATE:BTYPER	:vfdb~~~hblA~~~NP_832844:hblB	hblB	1127	1400	1384.68	EQO03_RS23700	QRY64_RS17815			QRY57_RS05815			BC_RS15520	B4118_RS00470	PDQ76_15415		Q2U85_RS16140	FORC47_RS12365	OF864_RS19605		JDS80_RS20295	QPK55_RS15565	DJ93_RS03480	D0U04_RS26035					BAGA_RS24840	AZF08_RS15675		QUF93_RS17720							PYW38_RS15525	CCY92_RS11425	GSN03_RS27025	FS640_RS25285
mucin	LIS81_RS16500	shell	putative mucin/carbohydrate-bindingdomain-containing protein	19	19	1.0	:VS_expert_list	:AAP10320.1	mucin	2219	2261	2229.26		QRY64_RS19600	GBAA_RS16775	KM395_RS16465				BC_RS16890		PDQ76_16705	J8Y17_RS16555	Q2U85_RS17325	FORC47_RS17205	OF864_RS20810	PDK44_17010		QPK55_RS16850
cytK2	QPK55_RS05685	shell	beta-channel forming cytolysin CytK2	18	18	1.0	:ABRICATE:BTYPER:BTYPER:VS_expert_list	:vfdb~~~cytK~~~NP_977531:cytK-1:cytK-2:AAP08097.1	cytK2	1010	1010	1010.0								BC_RS05555	B4118_RS21995	PDQ76_14005	J8Y17_RS05605		FORC47_RS05715	OF864_RS09750	PDK44_05825		QPK55_RS05685			CG479_RS04835	BCER98_RS04660	JC774_RS20475									PGQ26_RS13945
hlyII	AVT_RS25010	shell	hemolysin II HlyII	10	10	1.0	:VS_expert_list	:AAP10457.1	hlyII	1070	1238	1221.2	EQO03_RS26055	QRY64_RS20250						BC_RS17565					FORC47_RS18075										CO726_RS22290
cap8E	FORC47_RS27190	cloud	polysaccharide biosynthesis protein	5	5	1.0	:ABRICATE	:vfdb~~~cap8E~~~NP_644943	cap8E	1037	1040	1039.4													FORC47_RS27190														QUF93_RS27520						EXW63_RS15160
pagA	AVT_RS27415	cloud	anthrax toxin protective antigen	3	3	1.0	:ABRICATE:BTYPER	:vfdb~~~pagA~~~AAD32414:pagA	pagA	2294	2294	2294.0			GBAA_RS29110	KM395_RS28035
hasB	GBAA_RS28985	cloud	UDP-glucose/GDP-mannose dehydrogenase familyprotein	3	3	1.0	:BTYPER	:hasB	hasB	1331	1331	1331.0			GBAA_RS28985	KM395_RS27910
cya	KM395_RS27955	cloud	anthrax toxin edema factor	3	3	1.0	:ABRICATE:BTYPER	:vfdb~~~cya~~~AAD32426:cya	cya	2402	2402	2402.0			GBAA_RS29035	KM395_RS27955
capD	GBAA_RS28235	cloud	capsule biosynthesis gamma-glutamyltransferaseCapD	2	2	1.0	:ABRICATE:BTYPER	:vfdb~~~dep/capD~~~AAF13660:capD	capD	1586	1586	1586.0			GBAA_RS28235	KM395_RS28635
capA	GBAA_RS28240	cloud	capsular polyglutamate synthetase CapA	2	2	1.0	:ABRICATE:BTYPER	:vfdb~~~capA~~~AAF13661:capA	capA	1235	1235	1235.0			GBAA_RS28240	KM395_RS28630
capC	GBAA_RS28245	cloud	capsular polyglutamate amide ligase/translocaseCapC	2	2	1.0	:ABRICATE:BTYPER	:vfdb~~~capC~~~AAF13662:capC	capC	449	449	449.0			GBAA_RS28245	KM395_RS28625
capB	GBAA_RS28250	cloud	capsule biosynthesis protein CapB	2	2	1.0	:ABRICATE:BTYPER	:vfdb~~~capB~~~AAF13663:capB	capB	1394	1394	1394.0			GBAA_RS28250	KM395_RS28620
lef	GBAA_RS29135	cloud	anthrax toxin lethal factor	2	2	1.0	:ABRICATE:BTYPER	:vfdb~~~lef~~~AAD32411:lef	lef	2429	2429	2429.0			GBAA_RS29135	KM395_RS28060
capE	GBAA_RS32495	cloud	capsule biosynthesis protein CapE	2	2	1.0	:ABRICATE:BTYPER	:vfdb~~~capE~~~YP_016572:capE	capE	143	143	143.0			GBAA_RS32495	KM395_RS28640
hasC	KM395_RS27905	cloud	UTP--glucose-1-phosphate uridylyltransferaseGalU	2	2	1.0	:BTYPER	:hasC	hasC	887	887	887.0			GBAA_RS28980	KM395_RS27905
hasA	AVT_RS27295	cloud	hyaluronan synthase HasA	1	1	1.0	:BTYPER	:hasA	hasA	1283	1283	1283.0
bpsX	AVT_RS27660	cloud	oligosaccharide flippase family protein BpsH	1	1	1.0	:BTYPER	:bpsX	bpsX	1274	1274	1274.0
bpsA	AVT_RS27665	cloud	acylneuraminate cytidylyltransferase familyprotein BpsG	1	1	1.0	:BTYPER	:bpsA	bpsA	707	707	707.0
bpsB	AVT_RS27670	cloud	UDP-N-acetylglucosamine 2-epimerase BpsF	1	1	1.0	:BTYPER	:bpsB	bpsB	1145	1145	1145.0
bpsC	AVT_RS27675	cloud	N-acetylneuraminate synthase family proteinBpsE	1	1	1.0	:BTYPER	:bpsC	bpsC	1046	1046	1046.0
bpsD	AVT_RS27680	cloud	sugar transferase BpsD	1	1	1.0	:BTYPER	:bpsD	bpsD	671	671	671.0
bpsF	AVT_RS27690	cloud	tyrosine-protein kinase BpsB	1	1	1.0	:BTYPER	:bpsF	bpsF	629	629	629.0
bpsG	AVT_RS27695	cloud	chain length determinant family protein BpsA	1	1	1.0	:BTYPER	:bpsG	bpsG	740	740	740.0
cesD	FHP15_RS01160	cloud	cereulide export ABC transporter permeasesubunit CesD	1	1	1.0	:BTYPER	:cesD	cesD	806	806	806.0
cesC	FHP15_RS01165	cloud	cereulide export ABC transporter permeaseATP-binding protein CesC	1	1	1.0	:BTYPER	:cesC	cesC	875	875	875.0
cesB	FHP15_RS01170	cloud	non-ribosomal peptide synthetase	1	1	1.0	:BTYPER	:cesB	cesB	8045	8045	8045.0
cesA	FHP15_RS01175	cloud	cereulide non-ribosomal peptide synthetase CesA	1	1	1.0	:BTYPER	:cesA	cesA	10124	10124	10124.0
plcR	QNH45_RS27440	shell	helix-turn-helix_domain-containing_protein	46	46	1.0	PlcR	PlcR	plcR	854	869	857.13								BC_RS26685	B4118_RS15875	PDQ76_22785	J8Y17_RS26400	Q2U85_RS27925	FORC47_RS27625	OF864_RS03390	PDK44_15820	JDS80_RS10700	QPK55_RS26910	DJ93_RS12155	D0U04_RS08345				CO726_RS16525	BAGA_RS06395	AZF08_RS11965	KI356_RS11940	QUF93_RS28115	F8163_RS01755	EUC40_RS00330		PGQ26_RS04610	PG832_RS07545	EXW63_RS14755	PYW38_RS26655	CCY92_RS25710
[truncated: 27 more columns]
